# Supplementary material for: Improving the workflow to crack Small, Unbalanced, Noisy, but Genuine (SUNG) datasets in bioacoustics: The case of bonobo calls
Source: PLoS Comput Biol. 2023 Apr 13;19(4):e1010325. doi: 10.1371/journal.pcbi.1010325 (PMC10129004; doi:10.1371/journal.pcbi.1010325)
Supplement: S1 Data — (TXT) [file pcbi.1010325.s001.txt]

individual	id	sequence	vocalization	type	type.cat	location	time	context	arousal	frequency.jump	subharmonics	discontinuity	uncoupling	composition	jitter	start	end	duration	duration.over.sequence.ratio	sequence.duration	sequence.SNR	vocalization.HNR	sequence.intensity.over.average.ratio	q1f	q2f	q3f	f.max	q1t	q2t	q3t	t.max	f0.sta	f0.mid	f0.end	f0.av	f0.max	tf0.max	f0.slope.asc	f0.slope.desc	f0.slope.1st.half	f0.slope.2nd.half	f0.onset	f0.offset	curv.abs	dct0	dct1	dct2	dct3	dct4
Bolombo	Bolombo_1071_3	1071	3	B	long_call	outside-bridge	15:18	conflict	high_arousal	0	0	0	0	0	0	1.653141	1.845448	0.192307	0.1112134	1.729172	33.13484	18.19899	0.912	2688.959	2779.802	2911.693	2926.649	0.3685886	0.558071	0.7224384	0.6660918	2214.344	2888.422	2122.43	2632.018	2922.899	0.5867631	6279.357	-10072.79	7010.435	-7966.345	674.078	-765.9921	7846.784	3715.656848	-8.35082048	-319.5858297	63.85068889	-75.49240119
Bolombo	Bolombo_1125_1	1125	1	PY	short_call	outside-roof	11:07	food_delivery	high_arousal	0	0	0	0	0	0	0.2459778	0.3599268	0.113949	1	0.113949	6.428583	7.290009	1	1320.255	1911.072	1993.167	1991.538	0.3432836	0.5456716	0.7371144	0.61339	1926.656	1987.858	1650.15	1900.996	1997.424	0.4254883	1459.621	-5304.725	1074.214	-5927.364	61.20283	-337.7087	3668.554	2686.816552	120.931155	-89.78614567	16.31240838	-7.401956891
Bolombo	Bolombo_1131_1	1131	1	P	short_call	outside-roof	11:09	food_delivery	high_arousal	0	0	0	0	0	0	0.1459573	0.2115567	0.06559939	1	0.06559939	9.558964	10.50261	1	1143.951	1824.939	1835.706	1831.187	0.3625994	0.5952299	0.777048	0.6795312	1855.447	1833.138	1819.543	1833.487	1855.447	0	0	-547.3191	-680.1375	-414.5007	-22.3083	-13.5955	617.7894	2592.999203	17.2445093	1.419030295	1.35383769	1.337446298
Bolombo	Bolombo_1134_1	1134	1	P	short_call	outside-roof	11:09	food_delivery	high_arousal	0	0	0	0	0	0	0.09476801	0.2024906	0.1077225	1	0.1077225	14.66257	13.07585	1	1768.414	1792.639	1803.406	1792.429	0.3656072	0.5457798	0.7126921	0.5931969	1756.676	1794.707	1738.519	1779.988	1803.879	0.7194792	609.0378	-2162.9	706.095	-1043.192	38.03118	-56.18763	1047.674	2516.823285	-8.793020064	-22.11550432	8.556492057	-7.249757015
Bolombo	Bolombo_1135_1	1135	1	P	short_call	outside-roof	11:10	food_delivery	high_arousal	0	0	0	0	0	0	0.1594358	0.2398646	0.08042877	0.04949244	1.625072	17.23434	13.54317	1	783.9432	1359.956	1931.259	1923.721	0.3405695	0.4990133	0.673245	0.5089588	1961.194	1926.76	1879.586	1927.821	1967.608	0.1794261	444.4483	-1333.709	-856.2692	-1173.052	-34.43434	-47.17358	1179.021	2726.245763	42.33027405	-2.91253177	-0.05098663	-4.714790417
Bolombo	Bolombo_1135_2	1135	2	P	short_call	outside-roof	11:10	food_delivery	high_arousal	0	0	0	0	0	0	0.8406617	0.9260132	0.08535149	0.05252168	1.625072	17.23434	11.57348	0.952	721.3623	934.0027	1244.888	1968.619	0.3004782	0.5302869	0.7874601	0.4571234	1954.731	2000.106	1948.572	1980.434	2003.549	0.4237012	1349.948	-1117.694	1063.256	-1207.557	45.37523	-51.5334	1215.965	2800.257999	6.854611176	-22.74136719	-3.516522852	-4.448067569
Bolombo	Bolombo_1135_4	1135	4	PY	short_call	outside-roof	11:10	food_delivery	high_arousal	0	0	0	0	0	0	1.675697	1.784508	0.1088103	0.06695721	1.625072	17.23434	11.25252	0.996	1209.224	1348.517	1403.023	1350.169	0.3479892	0.7378621	0.8516358	0.8080379	1313.187	1431.448	1201.06	1364.626	1432.715	0.534768	2054.151	-4576.163	2173.702	-4234.668	118.2605	-230.3877	3227.321	1928.348789	25.26763606	-80.45135301	19.97975967	-17.37656021
Bolombo	Bolombo_1136_1	1136	1	PY	short_call	outside-roof	11:11	feeding	low_arousal	0	0	0	0	0	0	0.2452313	0.364123	0.1188917	0.1960208	0.6065259	20.92035	14.9436	1	999.2752	1037.631	1068.585	1048.244	0.2679763	0.3997711	0.6105283	0.2618157	1252.889	991.6212	785.2593	994.7294	1252.889	0	0	-3933.238	-4395.051	-3471.426	-261.2675	-206.3618	3933.238	1407.104911	164.9005187	15.37899865	49.65111245	13.30276299
Bolombo	Bolombo_1143_1	1143	1	P	short_call	outside-roof	11:56	peaceful	low_arousal	0	0	0	0	0	0	0.1092681	0.1448587	0.03559061	1	0.03559061	4.009617	1.565736	1	955.5359	1208.551	1394.275	1251.489	0.3097514	0.5226259	0.7724665	0.7957453	1260.592	1245.885	1268	1253.972	1268	1	208.1444	0	-826.4158	1242.704	-14.70632	22.11431	1058.638	1773.530422	-4.372659093	8.559886344	0.380138532	0.539106689
Bolombo	Bolombo_1152_1	1152	1	P	short_call	outside-roof	12:15	peaceful	low_arousal	0	0	0	0	0	0	0.1370158	0.2263524	0.08933665	1	0.08933665	5.768042	6.214709	1	1585.382	1649.982	1919.147	1644.7	0.3294416	0.5398477	0.7263959	0.6810092	1536.829	1627.784	1665.934	1628.469	1707.607	0.7758024	2464.06	-2080.628	2036.234	854.0699	90.95515	38.14987	2377.836	2302.617365	-79.94818314	-11.7989825	12.1074513	-12.39629878
Bolombo	Bolombo_1163_1	1163	1	SB	long_call	outside-roof	12:38	food_delivery	high_arousal	0	0	0	0	0	0	0.1030531	0.2496872	0.146634	0.05024848	2.918179	32.18152	16.21385	1	1608.261	2083.337	2320.203	2322.204	0.3091556	0.5160841	0.7643056	0.892762	2088.312	2271.793	1313.609	2073.637	2323.593	0.3656261	4388.474	-10857.61	2502.567	-13069.06	183.4807	-958.1846	8492.145	2927.27691	309.6766045	-259.8318593	61.08561028	-68.97636829
Bolombo	Bolombo_1163_3	1163	3	SB	long_call	outside-roof	12:38	food_delivery	high_arousal	0	0	0	0	0	0	1.278138	1.429583	0.1514444	0.05189688	2.918179	32.18152	12.48637	1.074	1153.709	2125.394	2254.93	2254.006	0.2763887	0.4668364	0.7450217	0.8683346	1807.505	2159.594	1008.014	1868.331	2291.403	0.293143	10899.88	-11988.74	4649.759	-15207.97	352.0899	-1151.581	11669.35	2635.692521	474.7592233	-355.0912483	-8.147908452	-71.72212555
Bolombo	Bolombo_1163_4	1163	4	SB	long_call	outside-roof	12:38	food_delivery	high_arousal	0	0	0	0	0	0	2.886171	3.021232	0.1350608	0.04628256	2.918179	32.18152	16.33643	1.165	2097.469	2184.947	2266.37	2228.056	0.2808932	0.4367025	0.5604433	0.5197576	1998.334	2103.276	834.055	1821.078	2264.283	0.309405	6364.154	-15333.9	1553.991	-18794.81	104.9416	-1269.221	12558.06	2569.65744	559.6544458	-339.30147	32.51793198	-59.80606326
Bolombo	Bolombo_1164_1	1164	1	SB	long_call	outside-roof	12:38	food_delivery	high_arousal	0	1	0	0	0	0	0.09918344	0.2286213	0.1294379	0.07330321	1.765787	22.4989	11.67351	1	925.5913	1536.932	2287.903	2404.816	0.3820953	0.6172039	0.779082	0.7642279	2081.32	2402.841	1543.73	2191.003	2410.256	0.4122754	6164.001	-11390.6	4967.96	-13274.5	321.521	-859.1115	9235.792	3093.186243	205.0914301	-290.7617374	72.69385462	-88.88620985
Bolombo	Bolombo_1164_2	1164	2	SCB	other_call	outside-roof	12:38	food_delivery	high_arousal	0	0	0	0	0	0	1.662272	1.86497	0.2026986	0.1147922	1.765787	22.4989	10.98102	0.945	1050.417	2234.07	2617.63	2604.378	0.3574225	0.5838461	0.7712272	0.6780543	2452.656	2587.129	1705.458	2451.452	2600.787	0.2992687	2441.935	-6303.477	1326.833	-8699.332	134.4736	-881.6711	5242.75	3461.589914	202.097752	-216.8138266	100.1562617	-95.34964258
Bolombo	Bolombo_1168_1	1168	1	P	short_call	outside-roof	12:39	food_delivery	high_arousal	0	0	0	0	0	0	0.1258778	0.2047787	0.07890093	1	0.07890093	8.744658	12.49979	1	1795.331	1816.864	1827.631	1817.926	0.3255747	0.5344828	0.7586207	0.4819271	1822.274	1826.109	1728.881	1808.268	1832.84	0.3269931	409.5397	-1957.774	97.2081	-2464.566	3.834905	-97.22826	1452.209	2556.813181	34.13151248	-21.91246937	5.951953685	-6.221014811
Bolombo	Bolombo_1170_1	1170	1	PY	short_call	outside-roof	12:40	feeding	low_arousal	0	0	0	0	0	0	0.101747	0.2081669	0.1064199	1	0.1064199	13.81416	15.1698	1	1827.631	1933.951	2037.579	2118.373	0.3871724	0.5849137	0.7485617	0.621006	2066.738	2050.282	1733.188	1980.534	2109.762	0.2925966	1381.724	-5002.192	-309.2676	-5959.291	-16.45612	-317.0936	3942.713	2799.755877	168.8027445	-72.54156665	-6.658301875	-3.229543551
Bolombo	Bolombo_1174_1	1174	1	PY	short_call	outside-roof	12:40	feeding	low_arousal	0	0	0	0	0	0	0.1187501	0.2212845	0.1025344	1	0.1025344	12.34009	11.13717	1	1717.273	1783.218	1877.426	1937.565	0.4898275	0.6687307	0.8045113	0.7588857	1874.36	1927.398	1569.3	1844.507	1979.865	0.3224705	3190.907	-5909.956	1034.554	-6984.946	53.03868	-358.0985	5032.97	2606.784769	154.4794989	-96.18405336	-6.356394786	-15.01428309
Bolombo	Bolombo_1177_1	1177	1	P	short_call	outside-roof	12:41	feeding	low_arousal	0	0	0	0	0	0	0.1830012	0.2682014	0.08520024	1	0.08520024	8.741517	9.587639	1	1337.75	1438.687	1477.716	1474.322	0.3326237	0.5290048	0.7402874	0.4361476	1535.915	1463.153	1327.169	1444.289	1535.915	0	0	-2450.06	-1708.016	-3192.103	-72.76167	-135.984	2450.06	2042.353008	81.11552188	-15.3988416	17.43653092	2.664199984
Bolombo	Bolombo_1179_1	1179	1	SB	long_call	outside-roof	12:42	feeding	low_arousal	0	0	0	0	0	0	0.142619	0.2377384	0.09511932	1	0.09511932	24.63665	17.82994	1	1623.065	1870.697	1943.372	1944.295	0.4402861	0.6169249	0.7570918	0.7697943	1546.149	1940.983	1319.447	1713.528	1943.771	0.4676389	8939.053	-12329.21	8301.874	-13068.56	394.8343	-621.5364	10743.71	2419.317548	115.5567579	-253.9687705	5.861940234	-22.85989807
Bolombo	Bolombo_1182_1	1182	1	SB	long_call	outside-roof	12:43	feeding	low_arousal	0	0	0	0	0	0	0.1799019	0.2921335	0.1122317	0.02840922	3.950537	26.17078	20.1712	1	2112.273	2164.76	2175.526	2171.569	0.4390786	0.5516266	0.6672055	0.6001533	1699.968	2156.784	1732.461	2005.731	2166.956	0.3855154	10793.16	-6300.257	8140.587	-7561.549	456.8157	-424.3226	8032.087	2832.426853	-12.08350064	-211.9963	-25.07273994	-64.244513
Bolombo	Bolombo_1182_3	1182	3	P	short_call	outside-roof	12:43	feeding	low_arousal	0	0	0	0	0	0	2.194153	2.272181	0.07802729	0.01975106	3.950537	26.17078	19.46335	0.944	1951.11	1958.849	1965.241	1959.869	0.2670735	0.463528	0.6652136	0.3515156	1919.876	1963.707	1863.027	1934.874	1967.361	0.3818472	1593.746	-2163.137	1123.475	-2580.638	43.83084	-100.6801	1945.665	2735.709071	29.74640349	-33.44057789	-0.152270835	-5.975359929
Bolombo	Bolombo_1182_4	1182	4	SB	long_call	outside-roof	12:43	feeding	low_arousal	0	0	0	0	0	0	3.116021	3.237005	0.120984	0.03062469	3.950537	26.17078	8.793266	0.839	1712.899	2045.991	3562.399	2346.638	0.4427366	0.6477976	0.8446111	0.9125205	2318.928	2289.636	1715.45	2198.568	2361.427	0.2386493	1471.928	-7013.003	-484.2283	-9491.932	-29.29193	-574.1858	5690.561	3106.674731	237.4156365	-123.6249858	43.66000621	-40.10911849
Bolombo	Bolombo_1182_5	1182	5	P	short_call	outside-roof	12:43	feeding	low_arousal	0	0	0	0	0	0	4.052685	4.130438	0.07775378	0.01968183	3.950537	26.17078	22.46494	0.972	1712.563	1734.769	1770.433	1732.085	0.258676	0.4426947	0.7115777	0.2430521	1712.561	1770.944	1706.457	1736.808	1775.021	0.5685267	1412.953	-2043.707	1501.744	-1658.751	58.38312	-64.48707	1837.379	2455.831599	-11.31714742	-31.31403677	11.68571343	3.436510403
Bolombo	Bolombo_1216_4	1216	4	SB	long_call	outside-bridge	10:13	conflict	high_arousal	0	0	0	0	0	0	2.717293	3.041545	0.3242522	0.1087384	2.981949	28.57765	17.45746	0.895	2688.286	2792.587	2878.047	2883.27	0.2546332	0.4475837	0.6782292	0.4523998	2631.979	2846.314	2360.485	2704.5	2889.825	0.3881235	2048.834	-2668.014	1322.026	-2996.614	214.3349	-485.8294	2427.489	3821.789678	90.47059218	-163.6956474	-0.104708651	-19.98430719
Bolombo	Bolombo_1218_1	1218	1	P	short_call	outside-bridge	10:14	peaceful	low_arousal	0	0	0	0	0	0	0.09869271	0.15859	0.05989725	0.1532452	0.3908589	6.580332	4.573138	1	1257.001	1275.842	1892.23	1266.624	0.319455	0.515897	0.6843301	0.5079054	1241.134	1269.948	1279.384	1265.716	1279.384	1	638.5943	0	962.1017	315.0869	28.81362	9.436419	638.5943	1789.916009	-14.46178246	-4.957574065	-3.312420364	-0.646061033
Bolombo	Bolombo_1218_2	1218	2	PY	short_call	outside-bridge	10:14	peaceful	low_arousal	0	0	0	0	0	0	0.3581406	0.4895516	0.131411	0.3362109	0.3908589	6.580332	7.354094	1.005	1948.755	1960.867	1968.942	1963.219	0.2246764	0.4096635	0.6538395	0.1314064	1977.344	1945.738	1090.813	1816.344	1977.344	0	0	-6746.243	-481.0228	-13011.46	-31.60586	-854.925	6746.243	2564.690293	265.6329175	-178.1282745	112.1339552	-59.91155069
Bolombo	Bolombo_1220_1	1220	1	P	short_call	outside-bridge	10:15	peaceful	low_arousal	0	0	0	0	0	0	0.06635364	0.167081	0.1007274	1	0.1007274	4.734572	5.133006	1	1571.924	1579.999	1590.765	1578.452	0.3027915	0.4912202	0.6846015	0.4348667	1595.687	1554.125	1555.27	1563.945	1595.687	0	0	-401.255	-825.2542	22.74417	-41.56286	1.145481	566.3769	2211.915918	10.61120581	10.58361234	6.519884548	0.578598741
Bolombo	Bolombo_1221_1	1221	1	PY	short_call	outside-bridge	10:19	peaceful	low_arousal	0	0	0	0	0	0	0.0435583	0.2745855	0.2310272	0.05412405	4.268476	16.15451	4.439223	1	917.8528	1428.257	2189.658	2264.54	0.4474872	0.5973695	0.7533373	0.5675023	2340.702	2330.145	1789.496	2256.839	2484.996	0.2301663	2713.592	-3910.544	-91.38824	-4680.393	-10.55659	-540.6491	3634.876	3188.932205	268.2005043	-109.2130833	4.208340077	-45.8396365
Bolombo	Bolombo_1221_2	1221	2	PY	short_call	outside-bridge	10:19	peaceful	low_arousal	0	0	0	0	0	0	2.220306	2.368343	0.1480377	0.03468164	4.268476	16.15451	4.419504	1.075	961.2556	1623.402	2248.369	2248.552	0.2905499	0.5601164	0.7768418	0.778003	2139.35	2248.188	2083.995	2196.911	2248.3	0.5147493	1429.753	-2287.245	1470.405	-2218.251	108.8377	-164.1925	1845.803	3105.692111	12.0721589	-62.58044371	13.00868663	-13.5153769
Bolombo	Bolombo_1221_3	1221	3	P	short_call	outside-bridge	10:19	peaceful	low_arousal	0	0	0	0	0	0	4.257488	4.312035	0.05454637	0.01277889	4.268476	16.15451	3.725799	1.092	910.7872	1371.732	2172.835	2090.385	0.3948462	0.5523691	0.7489609	0.4780479	2220.191	2126.643	1832.572	2085.605	2220.191	0	0	-7106.242	-3430.06	-10782.42	-93.54867	-294.071	7106.242	2948.650823	162.5913189	-47.78159141	22.75830714	-6.991764503
Bolombo	Bolombo_1222_1	1222	1	PY	short_call	outside-bridge	10:20	peaceful	low_arousal	0	0	0	0	0	0	0.07191473	0.1899451	0.1180303	1	0.1180303	6.229104	4.015096	1	1067.239	1252.963	1329.675	1263.031	0.2731464	0.5074914	0.7356896	0.8602499	1188.799	1239.117	1031.065	1169.628	1254.576	0.4098415	1359.759	-3208.762	852.6166	-3525.402	50.31731	-208.0522	2458.362	1653.258723	82.02912228	-65.16555356	-5.559652124	5.027935157
Bolombo	Bolombo_1272_2	1272	2	B	long_call	outside-bridge	14:58	conflict	high_arousal	0	0	0	0	0	0	0.8699936	1.148375	0.278381	0.2524231	1.102835	26.11948	19.46952	0.928	2795.279	2831.616	2981.003	2815.534	0.2936624	0.48884	0.66406	0.5135724	2439.852	2767.877	2066.662	2646.963	2995.903	0.2293542	8708.988	-4331.456	2356.66	-5037.812	328.0248	-701.2157	5335.065	3737.788753	277.3159857	-175.6354442	-44.95572085	-102.6413481
Bolombo	Bolombo_1279_1	1279	1	B	long_call	outside-roof	15:25	external_event	external_event	0	0	0	0	0	0	0.08343293	0.2154491	0.1320162	1	0.1320162	29.80209	8.039567	1	2161.395	2413.065	2431.906	2422.096	0.2552387	0.5135692	0.6791481	0.6488477	1425.808	2400.984	1814.781	2030.727	2405.4	0.4694626	15805.8	-8432.648	14773.57	-8880.774	975.1754	-586.203	11893.59	2866.07033	-164.7448218	-402.8818588	-80.04868223	-16.52651305
Bolombo	Bolombo_1291_1	1291	1	B	long_call	outside-bridge	11:51	external_event	external_event	1	0	0	0	0	0	0.1694335	0.4377373	0.2683038	1	0.2683038	28.03806	10.30774	1	882.8613	1816.864	3613.541	648.9465	0.1774003	0.3769439	0.6547498	0.2084077	519.5627	1841.78	1530.967	1497.954	1853.557	0.4465194	11134.91	-2172.306	9856.12	-2316.872	1322.217	-310.8127	6208.928	2111.744876	-469.4856793	-439.2641312	-143.9016362	-61.04541306
Bolombo	Bolombo_1309_1	1309	1	SB	long_call	outside-bridge	15:14	conflict	high_arousal	0	0	0	0	0	0	0.09390615	0.2644302	0.1705241	0.07130109	2.391605	23.4259	15.47409	1	2180.237	2258.295	2293.286	2232.645	0.3019947	0.46875	0.6234043	0.4163324	1935.456	2253.227	2046.983	2125.73	2277.696	0.4235656	4738.319	-2347.124	3727	-2418.949	317.7716	-206.2445	3359.623	3004.332935	-25.11726444	-125.3011497	-39.67134286	2.457787703
Bolombo	Bolombo_1309_2	1309	2	SB	long_call	outside-bridge	15:14	conflict	high_arousal	0	0	0	0	0	0	0.3082218	0.4300038	0.121782	0.05092061	2.391605	23.4259	19.57221	1.101	2481.702	2500.543	2522.076	2483.203	0.4068901	0.5530726	0.710987	0.7326806	2117.383	2505.859	2080.384	2382.573	2507.374	0.4719164	6785.891	-6639.45	6379.861	-6987.484	388.4761	-425.4749	6708.424	3365.445483	9.561382959	-179.4479969	-3.734562833	-77.61222315
Bolombo	Bolombo_1309_3	1309	3	B	long_call	outside-bridge	15:14	conflict	high_arousal	0	0	0	0	0	0	0.5566213	0.7027759	0.1461546	0.06111149	2.391605	23.4259	16.88702	1.108	2775.092	2940.628	2981.003	2947.554	0.3548487	0.5537626	0.7120248	0.6331035	2179.594	2991.555	2035.263	2675.369	2993.682	0.4765195	11689.02	-12526.86	11110.99	-13086.04	811.9611	-956.2919	12127.43	3775.497494	74.96790044	-411.1270395	6.593369405	-117.1515783
Bolombo	Bolombo_1309_4	1309	4	B	long_call	outside-bridge	15:14	conflict	high_arousal	0	0	0	0	0	0	0.8635552	1.102293	0.2387379	0.09982328	2.391605	23.4259	12.92292	1.063	2736.063	3026.761	3060.406	3055.017	0.3490691	0.593655	0.8326368	0.8600294	2463.064	3103.865	2272.343	2881.803	3111.697	0.5267929	5157.485	-7429.72	5368.246	-6965.985	640.8019	-831.5223	6235.325	4068.189717	73.72493059	-301.6398657	19.45156613	-125.2041275
Bolombo	Bolombo_712_1	712	1	PY	short_call	inside-cage	16:57	conflict	high_arousal	0	0	0	0	0	0	0.1044878	0.2434757	0.1389879	0.1498318	0.9276257	22.51684	5.358543	1	764.4287	2223.303	2263.678	2243.175	0.3372491	0.6182085	0.8740414	0.9002659	2167.854	2226.149	2222.614	2210.14	2252.036	0.727829	832.1674	-777.7786	838.8502	-50.87666	58.295	-3.535619	1174.231	3125.401898	-31.68917437	-22.44143164	8.952181482	-4.630232606
Bolombo	Bolombo_713_1	713	1	SB	long_call	inside-cage	16:58	conflict	high_arousal	0	0	0	0	0	0	0.07316988	0.167252	0.09408211	0.02538489	3.706225	20.92673	4.748929	1	818.9346	1183.653	1555.101	1517.113	0.4572186	0.6876356	0.8469511	0.6768007	1652.279	1898.316	1471.919	1735.141	1901.397	0.4640607	5705.89	-8517.613	5230.259	-9064.347	246.0369	-426.3964	7212.543	2451.409337	82.96152858	-172.4411072	9.773864789	-2.890766738
Bolombo	Bolombo_713_3	713	3	PY	short_call	inside-cage	16:58	conflict	high_arousal	0	0	0	0	0	0	2.118703	2.227547	0.1088443	0.02936796	3.706225	20.92673	9.91079	1.161	1860.603	1932.605	1988.457	1987.726	0.3520833	0.653125	0.8154167	0.7739216	1985.17	1952.427	1770.96	1918.013	1985.17	0	0	-1968.041	-601.6584	-3334.423	-32.74353	-181.4664	1968.041	2711.913432	96.52254279	-38.90563717	10.04401352	-2.185094664
Bolombo	Bolombo_713_4	713	4	PY	short_call	inside-cage	16:58	conflict	high_arousal	0	0	0	0	0	0	2.747661	2.863155	0.1154938	0.03116211	3.706225	20.92673	19.35529	1.127	2031.523	2104.871	2110.927	2106.581	0.4429609	0.6395052	0.8336933	0.9318601	2035.877	2108.853	1882.772	2046.829	2112.426	0.5533187	1197.861	-4451.617	1263.723	-3915.033	72.97607	-226.081	2663.593	2893.414838	42.17662695	-71.59091629	26.86983988	-10.6552113
Bolombo	Bolombo_713_5	713	5	PY	short_call	inside-cage	16:58	conflict	high_arousal	0	0	0	0	0	0	3.649345	3.779395	0.1300501	0.03508965	3.706225	20.92673	8.136699	0.956	1754.956	1875.407	1911.745	1907.48	0.4261552	0.6298169	0.8179599	0.8224848	1857.625	1913.685	1663.084	1838.303	1914.849	0.4703044	935.5934	-3654.757	862.1192	-3853.909	56.05937	-250.6007	2376.021	2598.649899	79.25815745	-78.48761348	18.59606379	-1.683806336
Bolombo	Bolombo_714_1	714	1	P	short_call	inside-cage	16:59	conflict	high_arousal	0	0	0	0	0	0	0.1583888	0.251792	0.09340327	0.04796095	1.947486	15.14925	6.798628	1	1284.59	1922.511	2035.561	2036.486	0.4129643	0.6127701	0.7615926	0.5841127	1800.76	2031.645	2017.824	1971.247	2041.567	0.597296	4316.356	-631.2117	4943.834	-295.9332	230.8851	-13.82057	2834.425	2786.887902	-97.00776538	-62.17493386	-12.73086529	-0.625899604
Bolombo	Bolombo_714_2	714	2	PY	short_call	inside-cage	16:59	conflict	high_arousal	0	0	0	0	0	0	0.8338268	0.9390524	0.1052256	0.05403153	1.947486	15.14925	2.324252	1.02	1220.663	1959.521	2139.189	2166.14	0.312069	0.5898707	0.7896552	0.7173172	2108.778	2098.557	2095.916	2100.758	2117.403	0.1956576	418.9219	-253.8779	-194.2757	-50.20335	-10.22139	-2.64134	433.8967	2970.944081	12.51352295	1.641635137	-3.74275689	-1.356002188
Bolombo	Bolombo_714_3	714	3	SB	long_call	inside-cage	16:59	conflict	high_arousal	0	0	0	0	0	0	1.257315	1.382848	0.1255323	0.06445863	1.947486	15.14925	6.430319	1.023	1928.568	2155.339	2280.501	2172.389	0.3871026	0.6826228	0.827854	0.7755595	1312.407	2480.679	2221.806	2032.495	2522.702	0.5695958	16926.59	-5569.111	18613.11	-4124.421	1168.273	-258.8739	12037.6	2870.519068	-539.3055897	-321.3712371	98.67828249	98.70138959
Bolombo	Bolombo_714_4	714	4	SB	long_call	inside-cage	16:59	conflict	high_arousal	0	0	0	0	0	0	1.971131	2.105875	0.1347434	0.06918838	1.947486	15.14925	4.979008	1.006	1751.591	2135.152	2347.119	1493.893	0.3572871	0.6332885	0.8317065	0.7404034	1449.274	2616.421	1932.816	2165.03	2649.347	0.4366099	20398.9	-9438.833	17324	-10146.77	1167.147	-683.6051	14223.48	3055.106148	-226.372859	-495.5591697	-89.02517981	-1.594969655
Bolombo	Bolombo_715_1	715	1	P	short_call	inside-cage	16:59	feeding	low_arousal	0	0	0	0	0	0	0.1199911	0.1795372	0.05954608	0.08286382	0.7186017	11.88619	13.03363	1	1878.099	1940.68	1982.401	1965.939	0.5921554	0.7559025	0.875476	0.7812133	2017.562	1992.718	1841.08	1959.944	2017.562	0	0	-2963.789	-834.4396	-5093.138	-24.8438	-151.6382	2963.789	2771.346498	73.80962884	-31.81862577	12.40421603	1.323282774
Bolombo	Bolombo_715_2	715	2	P	short_call	inside-cage	16:59	feeding	low_arousal	0	0	0	0	0	0	0.777645	0.8385928	0.06094785	0.0848145	0.7186017	11.88619	9.106381	0.96	1866.66	1913.763	1953.465	1966.252	0.2831101	0.4661458	0.7909226	0.9753064	1960.87	1905.862	1760.141	1884.582	1960.87	0	0	-3293.451	-1805.094	-4781.807	-55.00828	-145.7204	3293.451	2664.860111	90.28884777	-22.72049604	8.038906514	-1.086499249
Bolombo	Bolombo_717_1	717	1	P	short_call	inside-cage	17:01	feeding	low_arousal	0	0	0	0	0	0	0.09871405	0.178679	0.07996491	1	0.07996491	9.095642	2.986655	1	837.1033	1403.696	2838.345	659.229	0.2441168	0.5007088	0.7351857	0.5044058	1330.726	1458.506	1523.115	1446.449	1523.47	0.9463204	2547.08	-82.56027	3195.907	1615.938	127.7802	64.60916	2414.731	2045.310914	-90.79333169	-14.55628994	-4.037671694	-3.131829167
Bolombo	Bolombo_843_2	843	2	SCB	other_call	outside-roof	12:14	conflict	high_arousal	0	0	0	0	0	0	0.7144481	0.9434821	0.229034	0.2493015	0.9187028	27.50697	5.746865	1.008	2039.598	2418.448	2577.928	2428.329	0.3698644	0.5905356	0.7645778	0.6867132	977.5615	2578.744	2048.275	2233.824	2715.378	0.3055693	24831	-4194.344	13982.05	-4632.23	1601.183	-530.4691	10518.32	3148.891237	-392.2978554	-558.9164598	-266.3182888	-195.3898498
Bolombo	Bolombo_855_1	855	1	P	short_call	outside-roof	14:25	peaceful	low_arousal	0	0	0	0	0	0	0.1538286	0.2053173	0.05148863	1	0.05148863	20.43293	16.21717	1	1469.641	1527.512	1589.42	1592.116	0.377533	0.5132159	0.6656388	0.5050059	1432.33	1522.708	1625.257	1524.41	1625.257	1	3746.98	0	3510.603	3983.357	90.37808	102.5488	3746.98	2155.902977	-93.85442485	2.651093317	-1.260857266	1.059388933
Bolombo	Bolombo_858_1	858	1	PY	short_call	outside-roof	14:32	food_delivery	high_arousal	0	0	0	0	0	0	0.303105	0.4285876	0.1254826	0.02294381	5.469127	18.50305	5.016232	1	761.7371	1189.709	1496.558	1495.275	0.2547886	0.4799422	0.7114203	0.2041967	1444.377	1492.282	1510.006	1490.061	1510.006	1	523.0107	0	763.5348	282.4866	47.90516	17.72357	523.0107	2107.082077	-20.96335212	-5.948920805	-7.621984323	-5.23229986
Bolombo	Bolombo_858_10	858	10	P	short_call	outside-roof	14:32	food_delivery	high_arousal	0	0	0	0	0	0	5.663961	5.772232	0.1082705	0.01979668	5.469127	18.50305	6.708053	0.921	734.1476	849.8886	1854.547	1863.498	0.3317972	0.5563469	0.7346041	0.6950376	1817.946	1855.924	1921.032	1864.587	1921.032	1	952.1157	0	701.5415	1202.69	37.97814	65.10795	952.7688	2636.994734	-41.63077141	7.402360964	-8.250433635	-1.870570112
Bolombo	Bolombo_858_2	858	2	P	short_call	outside-roof	14:32	food_delivery	high_arousal	0	0	0	0	0	0	0.624196	0.7310953	0.1068993	0.01954596	5.469127	18.50305	6.513559	0.989	745.5872	932.6569	1841.089	1968.751	0.3249894	0.5254561	0.7350445	0.345757	1652.358	1877.318	1932.807	1848.324	1965.682	0.7654814	3828.988	-1311.328	4208.814	1038.162	224.9597	55.48942	3238.403	2613.135038	-142.5447928	-39.07522654	6.006791684	-12.75283054
Bolombo	Bolombo_858_4	858	4	PY	short_call	outside-roof	14:32	food_delivery	high_arousal	0	0	0	0	0	0	1.424183	1.601313	0.1771294	0.03238715	5.469127	18.50305	3.354531	0.908	942.0776	1230.084	1411.771	1432.676	0.2048131	0.4308756	0.703533	0.02828675	1403.355	1452.933	1388.114	1427.25	1461.837	0.3595886	918.1738	-649.9081	559.7946	-731.882	49.57805	-64.81892	752.5882	2017.992063	24.2720886	-25.63929524	-13.56009971	-2.89233182
Bolombo	Bolombo_858_5	858	5	P	short_call	outside-roof	14:32	food_delivery	high_arousal	0	0	0	0	0	0	1.730266	1.82449	0.09422368	0.01722829	5.469127	18.50305	4.44715	0.94	732.8018	910.4507	1479.735	1915.584	0.2683514	0.4722022	0.766065	0.5944265	1868.263	1976.607	2148.334	1997.344	2148.334	1	2972.406	0	2299.729	3645.083	108.3445	171.7266	2972.406	2824.827023	-125.1207772	17.36616458	-8.37194523	-4.800360492
Bolombo	Bolombo_858_7	858	7	PY	short_call	outside-roof	14:32	food_delivery	high_arousal	0	0	0	0	0	0	3.172423	3.319797	0.1473733	0.02694641	5.469127	18.50305	5.994846	0.895	676.2772	936.0214	1941.353	1940.343	0.2141868	0.4016002	0.6516387	0.08921004	1940.801	1941.493	1957.32	1942.225	1957.32	1	112.0927	0	9.390622	214.7949	0.6919637	15.82752	255.5124	2746.818632	-11.72206523	2.213406391	2.361592938	2.02225952
Bolombo	Bolombo_858_8	858	8	PY	short_call	outside-roof	14:32	food_delivery	high_arousal	0	0	0	0	0	0	4.021793	4.186336	0.1645433	0.03008585	5.469127	18.50305	1.982926	0.913	727.0821	873.777	1844.117	1869.802	0.2475193	0.4607222	0.7217475	0.2353548	1911.284	1858.924	1874.149	1863.713	1911.284	0	0	-225.6856	-636.4187	185.0474	-52.35923	15.22416	499.3204	2636.103027	2.816769591	10.95510247	8.440814213	8.707698855
Bolombo	Bolombo_858_9	858	9	P	short_call	outside-roof	14:32	food_delivery	high_arousal	0	0	0	0	0	0	4.92399	4.965346	0.04135565	0.007561656	5.469127	18.50305	4.58533	0.956	683.6792	858.6365	1574.615	1928.65	0.2417763	0.4139254	0.6277412	0.3124393	1915.009	1934.127	1953.317	1934.219	1953.317	1	926.3069	0	924.5433	928.0705	19.11755	19.19048	926.3069	2735.397465	-19.47600441	0.021082102	0.485849545	-0.070465731
Bolombo	Bolombo_978_1	978	1	P	short_call	inside-cage	16:32	food_delivery	high_arousal	0	0	0	0	0	0	0.05622751	0.1606845	0.104457	0.1085806	0.962023	13.19387	15.26399	1	920.5444	974.3774	1021.481	968.6296	0.2917933	0.490013	0.747069	0.5344419	891.4473	932.6294	961.1469	927.059	961.1469	1	667.2565	0	788.4979	546.015	41.18207	28.51755	716.1185	1311.049144	-39.42426708	-3.241773308	3.085068526	2.384607216
Bolombo	Bolombo_978_2	978	2	P	short_call	inside-cage	16:32	food_delivery	high_arousal	0	0	0	0	0	0	0.9177029	1.018251	0.1005476	0.1045168	0.962023	13.19387	11.68401	1.024	1147.316	1230.757	2180.91	1236.026	0.2697339	0.4411367	0.7086152	0.2873339	1022.134	1240.534	1184.199	1193.084	1248.653	0.6391234	3524.917	-1776.332	4344.201	-1120.561	218.3995	-56.33484	2893.887	1685.945829	-61.15424498	-60.76017039	-11.10638278	-18.79718734
Bolombo	Bolombo_979_1	979	1	PY	short_call	inside-cage	16:33	food_delivery	high_arousal	0	0	0	0	0	0	0.0531935	0.1631459	0.1099524	0.02773658	3.964166	22.7928	13.17302	1	1384.854	1478.389	1557.12	1578.687	0.4792741	0.6296144	0.8523407	0.8937445	1345.105	1564.967	1584.085	1524.4	1584.085	1	2173.49	0	3999.228	347.7527	219.8624	19.11812	2173.49	2154.978988	-90.85937984	-48.05523533	-22.24064803	-8.190100849
Bolombo	Bolombo_979_3	979	3	P	short_call	inside-cage	16:33	food_delivery	high_arousal	0	0	0	0	0	0	1.876805	1.9662	0.08939454	0.02255066	3.964166	22.7928	10.58625	1.041	1063.875	1189.037	1263.73	1066.835	0.2820903	0.5162354	0.702689	0.7154182	990.5918	1286.514	1227.811	1204.133	1314.537	0.6188842	5855.321	-2545.529	6620.589	-1313.34	295.9223	-58.70273	4593.688	1701.554544	-110.3631034	-91.94627699	-5.213354809	-4.891622575
Bolombo	Bolombo_980_1	980	1	PY	short_call	inside-cage	16:33	food_delivery	high_arousal	0	0	0	0	0	0	0.1163681	0.2676897	0.1513216	0.0764982	1.978107	17.45924	14.88905	1	1349.863	1549.718	1765.723	1339.942	0.2797842	0.4587142	0.6803537	0.433947	1329.204	1383.85	1394.771	1378.009	1413.932	0.7966968	702.8012	-622.8543	722.2493	144.3331	54.64598	10.92036	702.6901	1948.57352	-34.75987483	-10.65562733	-0.159216514	-6.31803795
Bolombo	Bolombo_980_2	980	2	PY	short_call	inside-cage	16:33	food_delivery	high_arousal	0	0	0	0	0	0	1.151023	1.338941	0.1879178	0.09499879	1.978107	17.45924	7.336381	0.876	1043.687	1096.175	1676.898	1086.561	0.2630626	0.5352962	0.754676	0.7957782	992.716	1069.418	1060.104	1055.383	1069.418	0.4984156	818.9312	-98.81251	816.333	-99.12252	76.70175	-9.313442	497.5132	1492.127804	-21.79515819	-18.22898045	-10.28105767	-6.467679395
Bolombo	Bolombo_980_3	980	3	PY	short_call	inside-cage	16:33	food_delivery	high_arousal	0	0	0	0	0	0	1.895071	2.094475	0.1994042	0.1008055	1.978107	17.45924	8.798435	0.858	926.6006	1820.901	3579.222	1825.072	0.3600591	0.5565791	0.7520755	0.6443458	1804.015	1818.606	1830.838	1814.046	1830.838	1	134.5178	0	146.3514	122.6842	14.59154	12.23187	416.5548	2565.498024	-0.844473507	-2.53016278	-7.70111898	5.039430004
Bolombo	Bolombo_981_1	981	1	PY	short_call	inside-cage	16:34	peaceful	low_arousal	0	0	0	0	0	0	0.1840405	0.3380416	0.1540011	1	0.1540011	7.597076	8.201257	1	1012.061	1274.496	2225.995	1325.575	0.3309776	0.5884865	0.811543	0.9444268	1350.307	1284.394	847.1023	1223.213	1350.307	0	0	-3267.538	-855.9961	-5679.08	-65.91216	-437.2922	3267.538	1728.118409	137.8672487	-78.07592341	60.98111191	-24.53730178
Bolombo	Bolombo_984_1	984	1	SB	long_call	inside-cage	16:35	peaceful	low_arousal	0	0	0	0	0	0	0.05601587	0.2034901	0.1474743	1	0.1474743	14.19249	13.71955	1	1600.186	1760.339	1831.668	1830.877	0.5468942	0.7106396	0.8479397	0.9891435	1742.065	1844.12	1232.437	1695.14	1891.298	0.3637833	2781.671	-7022.19	1384.044	-8295.463	102.0554	-611.6836	5479.351	2394.34161	234.8114459	-169.3799299	12.54059827	-18.78613647
Bolombo	Bolombo_985_1	985	1	P	short_call	inside-cage	16:35	peaceful	low_arousal	0	0	0	0	0	0	0.04843294	0.1396347	0.09120179	1	0.09120179	13.36929	14.26838	1	1325.638	2570.526	2698.38	2724.213	0.380905	0.6059175	0.7769766	0.7559615	1237.445	1341.873	1249.151	1306.352	1349.54	0.6249597	1966.668	-2934.981	2290.038	-2033.334	104.4278	-92.72184	2329.746	1846.565461	-18.70631529	-44.50889062	9.850441913	-11.61022053
Bolombo	Bolombo_986_1	986	1	P	short_call	inside-cage	16:36	peaceful	low_arousal	0	0	0	0	0	0	0.1442562	0.2468499	0.1025937	0.10229	1.002968	8.977891	13.1879	1	947.4609	955.5359	958.2275	952.6239	0.306366	0.5004421	0.7648099	0.8920346	937.9183	948.1663	939.6075	940.0718	949.4289	0.5993524	187.1943	-238.9394	199.7785	-166.8488	10.24801	-8.558814	400.8003	1329.445556	-3.350131529	-5.840664081	4.191439109	2.388083604
Bolombo	Bolombo_987_1	987	1	PY	short_call	inside-cage	16:36	peaceful	low_arousal	0	0	0	0	0	0	0.1104187	0.222558	0.1121393	1	0.1121393	11.45855	13.66388	1	1318.236	1425.229	1451.472	1450.125	0.4134654	0.6063486	0.7788112	0.76295	1272.958	1457.368	1173.652	1366.52	1460.096	0.5586708	2987.081	-5787.876	3288.947	-5060.074	184.4101	-283.7166	4223.106	1930.522521	23.86346007	-114.4943418	21.86472613	-24.17824082
Bolombo	Bolombo_992_1	992	1	SB	long_call	inside-cage	16:41	peaceful	low_arousal	0	0	0	0	0	0	0.1700652	0.3062944	0.1362292	0.0815659	1.670174	14.69525	13.06717	1	1689.684	1767.068	3075.883	1758.72	0.394474	0.5783955	0.8070905	0.8543587	1687.825	1742.042	1234.613	1643.309	1742.121	0.5187193	768.3637	-7740.606	795.9695	-7449.648	54.21716	-507.4299	4123.957	2321.406152	142.4379449	-128.607181	58.98863718	-31.88735603
Bolombo	Bolombo_992_2	992	2	SB	long_call	inside-cage	16:41	peaceful	low_arousal	0	0	0	0	0	0	0.8700811	1.002191	0.1321099	0.07909947	1.670174	14.69525	9.72527	0.99	1619.701	1680.936	3119.623	1628.869	0.3527291	0.5980089	0.7875043	0.6650224	1588.829	1658.415	1057.797	1534.6	1658.968	0.5169724	1026.973	-9420.869	1053.457	-9092.702	69.586	-600.6178	5087.691	2167.256557	154.1224091	-149.307344	77.77140808	-35.50994694
Bolombo	Bolombo_992_3	992	3	SB	long_call	inside-cage	16:41	peaceful	low_arousal	0	0	0	0	0	0	1.721149	1.840239	0.1190902	0.0713041	1.670174	14.69525	6.624443	1.048	1599.85	2998.162	3168.073	3197.711	0.3771896	0.5535034	0.7846535	0.4284713	1305.945	1570.769	1099.848	1434.156	1582.354	0.5798561	4002.721	-9643.35	4447.449	-7908.634	264.8239	-470.9205	6372.205	2024.92488	53.59905757	-178.099389	41.57279735	-40.1144248
Busira	Busira_127_2	127	2	P	short_call	inside-ob,room	17:38	conflict	high_arousal	0	0	0	0	0	0	1.684777	1.794939	0.1101622	0.04398566	2.504503	33.43934	20.11473	1.138	957.2182	962.265	971.0129	960.9701	0.4240428	0.600247	0.7704817	0.589715	1011.859	968.1719	960.0717	978.9514	1011.859	0	0	-470.1051	-793.1506	-147.0597	-43.68762	-8.100211	478.6334	1384.547224	25.63609707	7.647160061	-0.309830392	-2.987020963
Busira	Busira_140_1	140	1	PY	short_call	inside-ob,room	14:48	peaceful	low_arousal	0	0	0	0	0	0	0.1003726	0.23221	0.1318374	0.05027815	2.622161	17.56754	20.39002	1	1098.193	1106.268	1115.689	1125.63	0.2435501	0.4263846	0.7323701	0.8983449	1159.007	1097.574	1092.538	1104.945	1159.007	0	0	-504.1718	-931.9506	-76.393	-61.43298	-5.035728	519.9614	1562.924548	18.11025533	11.99092695	11.00308901	5.722567438
Busira	Busira_140_2	140	2	PY	short_call	inside-ob,room	14:48	peaceful	low_arousal	0	0	0	0	0	0	1.837749	2.097984	0.2602348	0.09924438	2.622161	17.56754	9.545772	0.944	1103.577	1884.828	1945.39	1920.923	0.3398397	0.4708958	0.6935343	0.4242349	1716.999	1924.866	1911.597	1904.836	1924.866	0.4243412	1882.371	-88.57228	1597.535	-101.9747	207.867	-13.26868	861.359	2692.559225	-28.6649536	-35.29571213	-24.96867247	-22.52974121
Busira	Busira_140_3	140	3	PY	short_call	inside-ob,room	14:48	peaceful	low_arousal	0	0	0	0	0	0	2.511253	2.722534	0.211281	0.08057514	2.622161	17.56754	6.374536	0.951	1033.257	1409.415	1538.278	2924.016	0.4462331	0.6508907	0.8338699	0.8956934	1443.878	1430.395	929.1699	1313.631	1446.669	0.1813692	72.84571	-2991.999	-127.6266	-4744.635	-13.48254	-501.2256	2507.995	1855.960951	220.8510421	-132.9991734	58.53758594	-11.66097597
Busira	Busira_266_1	266	1	PY	short_call	inside-kitchen	16:31	feeding	low_arousal	0	0	0	0	0	0	0.06319988	0.1761827	0.1129828	0.1598189	0.706943	18.60914	14.45235	1	1111.652	1125.11	2189.658	1116.745	0.4180213	0.6217138	0.7790488	0.6830176	1039.748	1103.604	1108.753	1090.702	1112.051	0.7478308	855.7319	-115.7681	1130.35	91.14856	63.8551	5.149112	669.1393	1542.252992	-31.08522079	-13.85959098	-2.26195998	-1.397828067
Busira	Busira_266_2	266	2	PY	short_call	inside-kitchen	16:31	feeding	low_arousal	0	0	0	0	0	0	0.6643061	0.7701428	0.1058367	0.1497104	0.706943	18.60914	10.68444	1.075	1161.447	1421.191	2398.26	1144.16	0.3241911	0.5189629	0.7205914	0.4899193	1062.717	1204.707	1264.092	1192.243	1264.092	1	1902.697	0	2683.177	1122.216	141.9893	59.38587	1902.697	1685.677908	-80.53885923	-19.56309627	-16.07907583	-7.783881734
Busira	Busira_267_1	267	1	PY	short_call	inside-kitchen	16:32	feeding	low_arousal	0	0	0	0	0	0	0.04191156	0.1925636	0.150652	1	0.150652	10.79798	12.69383	1	1099.539	1975.671	2515.347	2509.576	0.409693	0.5866948	0.8046358	0.5784629	727.4287	826.5845	836.3812	811.6557	837.3498	0.8052879	906.0553	-33.01791	1316.355	130.0579	99.15576	9.796741	760.7671	1147.433987	-38.24435504	-20.22178968	-10.82471638	-7.359364595
Busira	Busira_268_1	268	1	PY	short_call	inside-kitchen	16:32	feeding	low_arousal	0	0	0	0	0	0	0.1678796	0.3270582	0.1591786	1	0.1591786	394.2181	7.683502	1	1114.343	2374.036	2456.131	2455.666	0.2774929	0.4592593	0.6921652	0.4473801	763.5175	812.9194	828.2869	803.2521	828.9966	0.8825599	466.0941	-37.96156	620.71	193.0856	49.40186	15.36754	438.3713	1135.867405	-30.35965717	-8.289145499	-4.455990989	0.573450402
Busira	Busira_269_1	269	1	PY	short_call	inside-kitchen	16:32	feeding	low_arousal	0	0	0	0	0	0	0.1641281	0.3112666	0.1471386	0.09323977	1.578067	382.1928	11.20534	1	1068.585	1087.763	2134.815	1063.55	0.3046694	0.4761905	0.7067345	0.3811212	990.4348	1087.512	1053.061	1064.014	1097.046	0.7196793	1006.79	-1066.422	1319.535	-468.2842	97.07724	-34.45134	1030.229	1504.146219	-36.08829898	-30.72432881	-1.268887374	-8.5618989
Busira	Busira_269_2	269	2	P	short_call	inside-kitchen	16:32	feeding	low_arousal	0	0	0	0	0	0	1.643201	1.742195	0.09899349	0.06273086	1.578067	382.1928	16.04269	1.037	1034.94	1937.988	3095.734	1034.653	0.2505726	0.4587723	0.7017865	0.7609367	1029.406	1030.98	1006.106	1023.113	1030.996	0.4717397	34.03773	-475.962	31.80075	-502.5505	1.574034	-24.87461	356.9028	1446.825395	9.957122734	-8.477362918	2.436076182	0.712532437
Busira	Busira_270_1	270	1	PY	short_call	inside-kitchen	16:32	feeding	low_arousal	0	0	0	0	0	0	0.1641787	0.2466933	0.08251461	1	0.08251461	378.6975	15.56278	1	1098.866	1124.437	2143.227	1108.904	0.3764771	0.5787304	0.7614729	0.6581167	1153.882	1063.172	977.5876	1062.009	1153.882	0	0	-2136.52	-2198.626	-2074.415	-90.70939	-85.58476	2136.52	1501.960115	68.64268361	0.500480508	12.81522025	1.934990396
Busira	Busira_271_1	271	1	P	short_call	inside-kitchen	16:36	feeding	low_arousal	0	0	0	0	0	0	0.0344823	0.132449	0.09796668	0.04358158	2.247892	13.3418	12.24004	1	1026.528	1445.08	2895.879	1428.492	0.3828704	0.5351852	0.6664352	0.4912649	1339.514	1421.711	1409.086	1399.221	1424.01	0.5911619	1458.979	-372.5935	1678.059	-257.7343	82.19696	-12.62469	1058.249	1978.383896	-27.87857677	-24.64873518	-4.779269852	-1.724211185
Busira	Busira_271_2	271	2	P	short_call	inside-kitchen	16:36	feeding	low_arousal	0	0	0	0	0	0	2.189693	2.282374	0.09268137	0.04123035	2.247892	13.3418	12.16877	1.076	1087.427	1634.505	2163.75	1635.963	0.4295499	0.6563112	0.8414873	0.8354351	1548.62	1639.788	1633.458	1611.436	1641.357	0.5365865	1864.759	-183.9332	1967.345	-136.6102	91.16813	-6.330609	1255.334	2278.626978	-33.10455012	-21.9855711	-4.969555848	3.487113712
Busira	Busira_280_1	280	1	PY	short_call	inside-kitchen	16:00	food_delivery	high_arousal	0	0	0	0	0	0	0.1002667	0.2785057	0.178239	1	0.178239	13.27526	13.70533	1	2256.949	2294.632	2309.436	2275.849	0.4278626	0.5863868	0.7787532	0.6166927	2026.143	2294.093	2259.525	2242.91	2294.577	0.4720321	3190.534	-372.4729	3006.646	-387.8842	267.9507	-34.56805	1764.058	3170.535658	-56.54541269	-66.61287374	-36.00095894	-20.77550124
Busira	Busira_281_1	281	1	PY	short_call	inside-kitchen	16:00	food_delivery	high_arousal	0	0	0	0	0	0	0.4283009	0.5896621	0.1613611	0.02510925	6.426361	25.1493	8.823088	1	1842.435	1878.772	1886.847	1887.011	0.3462619	0.6648398	0.8175942	0.7550334	1788.601	1876.328	1880.915	1865.815	1880.915	1	572.0962	0	1087.344	56.84877	87.7275	4.586591	646.6164	2638.222015	-16.00192508	-16.55406875	-13.64328163	-8.574795136
Busira	Busira_281_3	281	3	PY	short_call	inside-kitchen	16:00	food_delivery	high_arousal	0	0	0	0	0	0	2.464076	2.766162	0.3020863	0.04700736	6.426361	25.1493	10.76418	0.944	1078.679	1092.137	1162.793	1090.513	0.2355502	0.4226843	0.6839063	0.2366215	1303.654	1074.869	1086.381	1097.857	1303.654	0	0	-719.2401	-1514.696	76.21612	-228.7845	11.51192	894.7371	1553.994921	58.75082736	43.35686225	29.34298914	28.30481179
Busira	Busira_281_4	281	4	PY	short_call	inside-kitchen	16:00	food_delivery	high_arousal	0	0	0	0	0	0	3.201299	3.484817	0.2835177	0.04411792	6.426361	25.1493	10.9637	0.95	1703.815	1709.871	1747.554	1705.47	0.391506	0.5963369	0.7594977	0.5650741	1633.929	1724.132	1667.753	1711.106	1732.064	0.2910056	1189.437	-319.9336	636.3158	-397.7124	90.2034	-56.37925	572.9574	2419.012401	1.74411557	-22.64061606	-10.21129447	-14.61553022
Busira	Busira_281_5	281	5	PY	short_call	inside-kitchen	16:00	food_delivery	high_arousal	0	0	0	0	0	0	4.20981	4.449847	0.2400374	0.03735199	6.426361	25.1493	3.887363	0.963	1419.173	1760.339	1805.088	1790.885	0.3313179	0.5209258	0.7127067	0.3312366	1682.96	1755.782	1775.053	1752.962	1775.053	1	383.6632	0	606.76	160.5663	72.82255	19.27096	851.6224	2478.720692	-7.113604604	-5.821779412	-14.17671403	0.097625874
Busira	Busira_281_6	281	6	PY	short_call	inside-kitchen	16:00	food_delivery	high_arousal	0	0	0	0	0	0	6.623724	6.854662	0.230938	0.03593604	6.426361	25.1493	19.69465	1.005	1165.989	1192.233	1201.317	1199.964	0.3297005	0.5178203	0.724595	0.450939	1124.312	1214.683	1199.668	1191.982	1214.761	0.4886165	801.5712	-127.7999	782.6454	-130.0331	90.37128	-15.01479	522.0136	1685.293257	-18.27466577	-24.42414109	-11.69244755	-3.288655051
Busira	Busira_282_1	282	1	PY	short_call	inside-kitchen	16:03	feeding	low_arousal	0	0	0	0	0	0	0.05888589	0.163663	0.1047771	1	0.1047771	12.79984	9.251283	1	1962.886	1976.344	1993.84	1981.611	0.4321575	0.6100411	0.8296905	0.826706	1791.081	2002.429	1966.118	1944.83	2004.514	0.5776555	3526.344	-867.6664	4034.238	-693.1225	211.3478	-36.31167	2403.437	2749.467727	-77.0760318	-63.82821767	-14.38397554	-3.960903469
Busira	Busira_284_1	284	1	PY	short_call	inside-kitchen	16:03	feeding	low_arousal	0	0	0	0	0	0	0.1198655	0.2428316	0.1229662	1	0.1229662	14.23112	18.10949	1	1421.191	1466.277	1487.81	1455.663	0.3131108	0.5596533	0.8244514	0.9361861	1468.39	1470.92	1291.831	1422.015	1481.699	0.3948945	274.0784	-2551.727	41.15892	-2912.823	2.530577	-179.0893	1655.514	2010.438524	82.80017147	-44.27254467	3.925629325	3.394435196
Busira	Busira_285_1	285	1	SB	long_call	inside-kitchen	16:04	feeding	low_arousal	1	0	0	0	1	0	0.02933382	0.2255082	0.1961743	0.26338	0.7448338	13.85973	10.0094	1	1102.231	1135.876	1378.125	1113.754	0.4732401	0.6565715	0.8720379	0.9045814	983.5319	1221.585	1070.981	1173.955	1419.961	0.7141305	3115.254	-6222.856	2426.952	-1535.406	238.0529	-150.6036	4019.852	1658.146188	-151.2721106	-107.3340759	107.1156599	-46.10727829
Busira	Busira_285_2	285	2	PY	short_call	inside-kitchen	16:04	feeding	low_arousal	0	0	0	0	0	0	0.652386	0.7741676	0.1217816	0.1635018	0.7448338	13.85973	9.584641	0.956	824.9908	835.0845	950.1526	830.9604	0.3826103	0.6054738	0.7938931	0.6901229	797.3513	827.9968	777.3596	813.0731	838.875	0.2631283	1295.824	-685.5042	503.2856	-831.6065	30.64547	-50.6372	865.6264	1149.495036	16.70772653	-18.95760664	-4.662741986	-6.069483482
Busira	Busira_286_1	286	1	P	short_call	inside-kitchen	16:04	feeding	low_arousal	0	0	0	0	0	0	0.1114223	0.2167422	0.1053198	1	0.1053198	15.87115	12.67576	1	1718.619	1731.404	3384.077	1721.246	0.457149	0.6177864	0.7855297	0.995428	1610.878	1721.628	1758.443	1706.126	1760.652	0.843745	1685.455	-134.2426	2103.119	699.1173	110.7501	36.81546	1474.685	2412.523181	-65.72998271	-16.30972228	-7.936414358	-3.406811168
Busira	Busira_287_1	287	1	P	short_call	inside-kitchen	16:04	feeding	low_arousal	0	0	0	0	0	0	0.08234334	0.1736408	0.09129744	0.05426185	1.682535	14.0835	19.73545	1	1623.738	1654.692	1676.225	1687.102	0.294512	0.5748696	0.8477775	0.9424298	1659.496	1669.697	1665.728	1669.303	1684.623	0.2844229	967.64	-289.2236	223.457	-86.9425	10.20053	-3.968814	566.3739	2360.656825	6.643137242	-4.182645127	-7.670817396	-3.54169759
Busira	Busira_288_3	288	3	PY	short_call	inside-kitchen	16:05	feeding	low_arousal	0	0	0	0	0	0	1.589168	1.69912	0.1099521	0.06877456	1.598732	24.79039	12.86181	1.175	1986.102	2047.673	2059.785	2057.012	0.524438	0.7036502	0.8356362	0.9469001	1903.713	2079.4	1897.641	2019.324	2082.537	0.44583	3647.974	-3034.455	3195.704	-3306.16	175.6872	-181.7596	3307.897	2854.069742	-8.433399858	-76.11630792	-4.306467178	-23.05142267
Busira	Busira_289_2	289	2	P	short_call	inside-kitchen	16:06	feeding	low_arousal	0	0	0	0	0	0	1.012353	1.114001	0.1016479	0.09511424	1.068693	18.33885	21.13151	1.115	1840.752	1844.79	1848.827	1844.772	0.4147702	0.5751896	0.7233378	0.7021314	1831.697	1837.161	1763.699	1823.963	1851.101	0.7320873	260.7491	-3209.431	107.5053	-1445.418	5.463845	-73.46186	1522.581	2579.10013	2.515428233	-17.17383556	21.02596408	-5.828742344
Busira	Busira_330_1	330	1	PY	short_call	inside-kitchen	16:25	feeding	low_arousal	0	1	0	0	0	0	0.03004035	0.2152531	0.1852127	1	0.1852127	5.842023	4.35084	1	995.9106	1978.363	2941.974	1950.421	0.2681195	0.5110186	0.7327375	0.4530381	932.5003	982.0943	717.3862	902.2993	982.0988	0.5004494	535.1034	-2861.042	535.5355	-2858.421	49.594	-264.708	2059.148	1274.951404	93.12119386	-63.52199361	18.98234687	-2.821618305
Busira	Busira_367_1	367	1	P	short_call	inside-kitchen	16:24	food_delivery	high_arousal	0	1	0	0	0	0	0.140209	0.2465573	0.1063483	0.06182333	1.720198	33.9433	11.06792	1	1466.277	1502.614	1516.072	1465.18	0.3810235	0.6204691	0.8569296	0.976149	1177.192	1443.382	1516.564	1405.754	1516.564	1	3191.135	0	5006.005	1376.266	266.1901	73.18181	3191.135	1987.203337	-118.2174471	-51.08551461	-38.08495439	-10.09903057
Busira	Busira_373_1	373	1	P	short_call	inside-kitchen	16:28	feeding	low_arousal	0	0	0	0	0	0	0.1160509	0.1903708	0.07431995	0.04227942	1.757828	11.88088	18.97124	1	745.5872	872.0947	1160.774	1130.079	0.3588648	0.5373818	0.6988099	0.5170893	1115.092	1144.725	1182.032	1147.091	1182.032	1	900.6984	0	797.4539	1003.943	29.63337	37.3065	935.2843	1622.253524	-37.15383309	1.348693909	2.664462187	-0.823617532
Busira	Busira_373_2	373	2	P	short_call	inside-kitchen	16:28	feeding	low_arousal	0	0	0	0	0	0	1.232448	1.307827	0.07537974	0.04288232	1.757828	11.88088	8.631249	0.923	751.9798	849.2157	1513.38	2307.816	0.3306258	0.5448255	0.7990373	0.4980424	720.6258	778.7881	855.1587	781.0158	855.1587	1	1784.735	0	1543.181	2026.29	58.1623	76.3706	1789.254	1104.621477	-68.07860182	4.186168399	0.451110899	2.224896533
Busira	Busira_499_1	499	1	PY	short_call	inside-kitchen	15:50	food_delivery	high_arousal	0	0	0	0	0	0	0.08192641	0.2087564	0.12683	1	0.12683	15.4719	21.57245	1	1437.341	1518.091	1524.82	1519.98	0.3030574	0.501341	0.7371715	0.6364414	752.8433	759.3351	751.5095	756.9692	759.3541	0.5232676	98.10468	-129.7413	102.3706	-123.4043	6.491829	-7.825684	113.4156	1070.448309	0.606626308	-3.273606376	-0.007557643	-1.165059626
Busira	Busira_500_1	500	1	B	long_call	inside-kitchen	15:50	food_delivery	high_arousal	0	0	0	0	0	0	0.0455583	0.1994597	0.1539014	0.05090704	3.023186	37.1828	10.90105	1	2073.244	2192.349	2227.341	2228.029	0.3742449	0.615736	0.8196552	0.8408621	1316.625	2200.676	2145.983	2025.68	2242.656	0.6362106	9457.615	-1726.681	11488.53	-710.753	884.0504	-54.69296	6645.051	2860.564781	-314.9345255	-204.6798568	-58.74669542	-40.11493541
Busira	Busira_500_2	500	2	B	long_call	inside-kitchen	15:50	food_delivery	high_arousal	0	0	0	0	0	0	0.9203676	1.127832	0.2074649	0.06862458	3.023186	37.1828	11.61001	0.96	2109.581	2225.995	2236.425	2226.639	0.4962291	0.6728604	0.8332058	0.9657593	1055.216	2210.576	1606.206	1926.644	2233.526	0.6191296	9173.468	-7939.029	11137.89	-5826.241	1155.361	-604.3702	8703.293	2716.217661	-287.4795017	-366.4345727	-25.42993191	-110.4093444
Busira	Busira_500_3	500	3	B	long_call	inside-kitchen	15:50	food_delivery	high_arousal	0	0	0	0	0	0	1.955098	2.147649	0.1925508	0.06369136	3.023186	37.1828	11.75666	1.006	2066.851	2173.508	2208.836	2210.57	0.3524909	0.556236	0.744082	0.3994944	1080.219	2201.142	1617.254	1936.56	2219.352	0.6099562	9699.075	-8016.932	11642.87	-6064.761	1120.922	-583.8873	9042.878	2730.37712	-193.7140169	-373.1988847	-45.32698142	-135.3471898
Busira	Busira_500_4	500	4	SB	long_call	inside-kitchen	15:50	food_delivery	high_arousal	0	0	0	0	0	0	2.901648	3.068744	0.1670962	0.05527154	3.023186	37.1828	8.558211	0.842	1162.12	1285.936	1493.193	1084.654	0.2624508	0.4073823	0.6496132	0.3760078	905.7272	1529.814	1180.751	1338.148	1569.547	0.6061969	6553.45	-5908.492	7469.791	-4177.994	624.0867	-349.0633	6299.281	1888.247286	-156.0307286	-224.2771453	20.70494577	-41.27429609
Busira	Busira_514_2	514	2	P	short_call	inside-kitchen	15:55	feeding	low_arousal	0	0	0	0	0	0	7.064039	7.144141	0.08010227	0.01174013	6.822946	25.55537	17.70138	0.977	904.2263	1112.325	2217.836	2229.795	0.4426833	0.6631758	0.8253609	0.9196124	1167.259	1070.166	988.6009	1077.522	1167.259	0	0	-2230.369	-2424.224	-2036.515	-97.09293	-81.56472	2230.369	1523.850962	82.04569603	4.635974422	5.722291384	-3.439975071
Busira	Busira_516_1	516	1	P	short_call	inside-kitchen	15:56	feeding	low_arousal	0	0	0	0	0	0	0.1004535	0.2452186	0.1447651	1	0.1447651	19.49175	19.83464	1	2662.042	2685.594	2744.81	2681.232	0.4891917	0.6881266	0.8494674	0.8581073	2552.377	2696.177	2676.411	2665.409	2697.898	0.6100361	1647.809	-380.6106	1986.668	-273.0713	143.8001	-19.7656	1153.636	3768.735197	-44.92546788	-40.68159899	-15.8669475	-9.634014552
Busira	Busira_517_1	517	1	PY	short_call	inside-kitchen	15:56	feeding	low_arousal	0	0	0	0	0	0	0.0819794	0.1970218	0.1150424	1	0.1150424	13.736	15.16519	1	1064.548	1119.054	1143.279	1052.231	0.3210485	0.5951912	0.8076468	0.7807976	1033.899	1074.413	1072.906	1066.508	1076.049	0.5622433	651.6488	-62.39966	704.3408	-26.20218	40.51451	-1.50718	393.6717	1508.084156	-13.20345941	-8.290592118	-3.170467251	-2.524601009
Busira	Busira_518_1	518	1	P	short_call	inside-kitchen	15:56	feeding	low_arousal	0	0	0	0	0	0	0.1269861	0.2217405	0.09475446	0.02323003	4.078964	19.19309	13.64634	1	1127.129	1156.064	1289.973	1153.077	0.279732	0.4082316	0.7169179	0.3631922	1100.708	1378.186	1422.914	1328.547	1446.774	0.7448481	4903.33	-986.8926	5856.773	944.0834	277.4777	44.72806	3903.839	1877.90503	-158.7748721	-61.03800305	-4.821957794	-9.062966622
Busira	Busira_518_2	518	2	PY	short_call	inside-kitchen	15:56	feeding	low_arousal	0	0	0	0	0	0	1.345608	1.469313	0.1237049	0.03032754	4.078964	19.19309	8.780625	0.939	912.4695	966.6389	1009.705	965.8159	0.401393	0.6158358	0.7919721	0.8091694	1008.241	954.146	666.8643	896.4032	1022.377	0.2405992	474.9592	-3784.404	-874.5821	-4644.628	-54.09506	-287.2817	3029.483	1266.875364	170.1981676	-56.61950422	-2.887082524	-0.954512902
Busira	Busira_518_3	518	3	PY	short_call	inside-kitchen	15:56	feeding	low_arousal	0	0	0	0	0	0	1.806342	1.999354	0.1930119	0.04731885	4.078964	19.19309	15.78556	0.952	977.0691	1822.92	2905.3	980.1067	0.3738252	0.5299577	0.749765	0.4007698	926.2347	973.1713	968.5609	961.1779	982.7344	0.7271778	402.5509	-269.1606	486.3594	-47.77328	46.93658	-4.610405	366.5018	1359.115896	-22.08830193	-11.88785104	2.380040986	-1.395132041
Busira	Busira_518_4	518	4	PY	short_call	inside-kitchen	15:56	feeding	low_arousal	0	0	0	0	0	0	3.756797	3.878604	0.1218066	0.02986213	4.078964	19.19309	20.06893	0.934	767.4568	1664.449	2812.438	763.9208	0.3773971	0.5779185	0.8000372	0.5923711	775.0722	747.0251	754.9601	752.7618	775.0722	0	0	-165.1155	-460.5194	130.2885	-28.04714	7.934998	370.0374	1064.741347	6.096737269	7.054469036	4.368340977	2.228659879
Busira	Busira_518_5	518	5	PY	short_call	inside-kitchen	15:56	feeding	low_arousal	0	0	0	0	0	0	4.096556	4.20595	0.1093943	0.02681914	4.078964	19.19309	7.19143	0.945	916.507	2170.143	2446.037	2332.139	0.289801	0.4643449	0.7274046	0.3046052	733.4969	837.809	998.0628	853.7377	998.0628	1	2418.461	0	1907.084	2929.838	104.3121	160.2538	2510.033	1207.538699	-151.114608	11.02511357	19.18832165	-2.800898522
Busira	Busira_519_1	519	1	PY	short_call	inside-kitchen	15:57	feeding	low_arousal	0	0	0	0	0	0	0.1337565	0.2822358	0.1484794	1	0.1484794	14.31363	18.9724	1	1416.481	1468.968	1600.859	1470.565	0.3654551	0.5418448	0.6872327	0.6447044	721.5729	750.411	737.8933	729.5987	752.7671	0.4663658	450.4862	-187.7211	388.4466	-168.6127	28.83815	-12.51775	682.9567	1031.811431	-0.517625436	-7.728119961	-10.69092464	8.891164288
Busira	Busira_553_1	553	1	PY	short_call	inside-kitchen	16:00	food_delivery	high_arousal	0	0	0	0	0	0	0.1098567	0.2748669	0.1650102	0.09138484	1.805663	22.55914	17.53286	1	866.0385	1388.555	1726.694	1730.556	0.3370895	0.5297513	0.6957537	0.6186763	1611.061	1741.702	1699.351	1707.185	1747.35	0.5857462	1410.068	-702.1843	1583.422	-513.3035	130.6404	-42.35015	1128.229	2413.588964	-43.00317411	-39.50646898	-4.290052051	-8.165792316
Busira	Busira_553_2	553	2	PY	short_call	inside-kitchen	16:00	food_delivery	high_arousal	0	0	0	0	0	0	1.708315	1.915519	0.2072045	0.1147526	1.805663	22.55914	21.8624	0.953	1450.463	1656.711	1681.272	1684.158	0.3097297	0.5135165	0.6935537	0.2920406	1552.606	1677.079	1669.12	1651.168	1682.283	0.8448566	740.7664	-409.4932	1201.449	-76.82639	124.4728	-7.959386	713.7235	2334.534397	-44.88558306	-28.84120011	-13.34421671	-6.056812023
Busira	Busira_554_1	554	1	P	short_call	inside-kitchen	16:00	food_delivery	high_arousal	0	0	0	0	0	0	0.0388476	0.1474957	0.1086481	1	0.1086481	5.707346	10.70197	1	1082.043	1087.427	2158.704	1080.643	0.25	0.4002504	0.6185309	0.3768221	1086.609	1076.662	1088.759	1078.089	1088.759	1	19.78349	0	-183.1115	222.6785	-9.947361	12.0968	306.3884	1524.786228	-1.753094432	3.012109616	2.056358034	2.483325889
Busira	Busira_555_1	555	1	PY	short_call	inside-kitchen	16:00	food_delivery	high_arousal	0	0	0	0	0	0	0.0837424	0.2346009	0.1508585	1	0.1508585	7.298767	10.66864	1	1360.629	1417.154	1425.229	1423.915	0.2311739	0.5102961	0.7252367	0.5056682	1300.26	1423.784	1382.301	1401.756	1430.525	0.6563566	1315.577	-930.216	1637.615	-549.9646	123.524	-41.4834	1183.132	1981.522044	-31.48698974	-31.74124452	-6.145080913	-12.87579832
Busira	Busira_573_1	573	1	PY	short_call	inside-kitchen	16:00	food_delivery	high_arousal	0	0	0	0	0	0	0.1621324	0.3578276	0.1956951	0.008041714	24.335	43.18103	7.295775	1	1504.633	1561.83	1584.709	1561.251	0.3636153	0.5767092	0.801854	0.3552787	529.9784	824.5436	784.6552	755.6169	826.6908	0.4238032	3577.597	-372.7918	3010.449	-407.6583	294.5651	-39.88838	1758.026	1067.21603	-96.42687125	-89.15020291	-34.27704009	-13.4443082
Busira	Busira_573_10	573	10	SB	long_call	inside-kitchen	16:00	food_delivery	high_arousal	0	0	0	0	0	0	11.71974	11.81767	0.09792189	0.004023911	24.335	43.18103	4.697054	1.145	971.0129	1544.334	1930.586	968.8855	0.4291339	0.6442798	0.8112552	0.6762588	938.133	1217.345	1505.765	1255.164	1632.549	0.7416742	9561.517	-5012.065	5702.751	5890.819	279.2121	288.42	8401.799	1774.574912	-397.9297532	0.34772391	131.1942376	-34.07048824
Busira	Busira_573_13	573	13	B	long_call	inside-kitchen	16:00	food_delivery	high_arousal	0	0	0	0	0	0	13.5864	13.7505	0.1641038	0.006743528	24.335	43.18103	5.448361	1.25	1260.365	2169.807	2757.596	787.5071	0.2923863	0.5301921	0.7536272	0.6568923	1612.957	2824.599	2231.267	2361.259	2840.48	0.5747092	13015.55	-8729.002	14766.77	-7231.183	1211.641	-593.3322	11192.39	3333.110842	-481.2465139	-442.3732455	67.11537101	48.94028805
Busira	Busira_573_14	573	14	B	long_call	inside-kitchen	16:00	food_delivery	high_arousal	0	0	0	0	0	0	15.16642	15.36968	0.2032575	0.008352473	24.335	43.18103	7.129991	1.153	1724.927	1897.109	2076.019	2083.826	0.4908523	0.6855199	0.8732709	0.8177534	1364.659	2039.932	1117.976	1740.052	2098.346	0.6129927	5888.564	-12463.06	6644.511	-9071.805	675.2732	-921.956	8446.183	2453.719154	-82.46974215	-377.4624221	68.66070446	-59.56271529
Busira	Busira_573_16	573	16	B	long_call	inside-kitchen	16:00	food_delivery	high_arousal	0	0	0	0	0	0	22.44715	22.6019	0.1547477	0.006359058	24.335	43.18103	7.586264	1.186	2050.365	2251.566	2349.474	2352.761	0.4238828	0.6317949	0.8335531	0.8834408	1363.842	2298.651	2144.681	2051.72	2372.495	0.7078469	9208.278	-5039.009	12081.72	-1989.946	934.8094	-153.9698	7990.267	2897.368563	-412.8971661	-273.5045903	-18.23529835	-19.29727186
Busira	Busira_573_17	573	17	B	long_call	inside-kitchen	16:00	food_delivery	high_arousal	0	0	0	0	0	0	23.36586	23.53583	0.1699728	0.006984703	24.335	43.18103	8.105099	1.191	2297.324	2501.216	2609.555	2613.837	0.3611259	0.5696371	0.7732124	0.5098629	1625.132	2629.097	1942.807	2307.789	2631.499	0.5231249	11318.05	-8496.522	11813.24	-8075.293	1003.965	-686.29	9972.449	3256.277545	-199.8563235	-380.3883325	-41.45752263	-72.12525218
Busira	Busira_573_18	573	18	B	long_call	inside-kitchen	16:00	food_delivery	high_arousal	0	0	0	0	0	0	24.30921	24.49714	0.1879281	0.007722541	24.335	43.18103	6.712839	1.142	1965.914	2116.647	2178.555	2155.651	0.3706564	0.585666	0.761945	0.739543	1495.922	2170.05	1618.904	1973.906	2185.21	0.4396975	8341.713	-5378.195	7174.329	-5865.501	674.1289	-551.1461	6680.819	2785.620212	-93.95619004	-276.6653641	-19.13107342	-90.73618
Busira	Busira_573_2	573	2	PY	short_call	inside-kitchen	16:00	food_delivery	high_arousal	0	0	0	0	0	0	0.8992107	1.081148	0.1819374	0.007476364	24.335	43.18103	11.31062	0.989	1711.89	1734.769	1777.162	1703.138	0.4115155	0.5515952	0.7674477	0.8372616	1647.162	1705.28	1691.04	1687.736	1726.282	0.6551924	663.737	-561.7742	638.8814	-156.5385	58.11819	-14.2401	649.2048	2386.557338	-26.86439181	-19.13730514	10.13225707	-1.256528924
Busira	Busira_573_3	573	3	SB	long_call	inside-kitchen	16:00	food_delivery	high_arousal	0	0	0	0	0	0	1.777768	1.867165	0.08939716	0.003673604	24.335	43.18103	10.75688	1.208	1142.101	1158.251	1188.868	1137.526	0.3434805	0.5436327	0.7062405	0.5967048	993.3105	1148.017	1157.514	1123.971	1157.514	1	1836.789	0	3461.112	212.466	154.7068	9.496931	1836.789	1588.848805	-48.81989326	-33.95862053	-23.41215768	-11.52301787
Busira	Busira_573_4	573	4	P	short_call	inside-kitchen	16:00	food_delivery	high_arousal	0	0	0	0	0	0	4.463773	4.54897	0.08519692	0.003501003	24.335	43.18103	10.12851	1.027	1221	1273.655	1304.105	1259.572	0.432677	0.6096328	0.7623736	0.6767604	1496.086	1269.059	1082.615	1271.791	1496.086	0	0	-4853.121	-5329.457	-4376.784	-227.0267	-186.4443	4853.94	1798.837832	191.8739656	8.468566203	13.37354474	6.362496203
Busira	Busira_573_5	573	5	PY	short_call	inside-kitchen	16:00	food_delivery	high_arousal	0	0	0	0	0	0	6.727156	6.88127	0.1541132	0.006332983	24.335	43.18103	7.325067	0.932	1837.388	1901.651	1963.391	1903.529	0.4218658	0.5966745	0.8128311	0.5941495	1688.884	1922.606	1873.663	1879.969	1943.778	0.6941627	2382.639	-1487.576	3033.124	-635.1584	233.7222	-48.94314	2108.893	2657.276985	-77.62396952	-60.00740549	-9.362773901	-22.18045287
Busira	Busira_573_6	573	6	P	short_call	inside-kitchen	16:00	food_delivery	high_arousal	0	0	0	0	0	0	8.371829	8.431271	0.05944263	0.00244268	24.335	43.18103	8.864123	1.125	1024.846	1050.08	1092.81	1050.786	0.2422739	0.3555895	0.6283861	0.2824011	972.9466	1103.836	1133.949	1081.43	1133.949	1	2708.532	0	4403.877	1013.188	130.889	30.11328	2708.532	1528.976963	-67.9356228	-24.71708071	-9.499424047	-2.259419575
Busira	Busira_573_7	573	7	PY	short_call	inside-kitchen	16:00	food_delivery	high_arousal	0	0	0	0	0	0	9.118009	9.264267	0.1462584	0.006010206	24.335	43.18103	2.680753	1.08	739.5309	1048.398	1686.319	730.8382	0.444031	0.6344186	0.8468217	0.9962726	1385.746	1796.596	1085.701	1624.49	1807.182	0.4319113	6671.376	-8683.356	5618.138	-9721.084	410.8499	-710.8951	7814.32	2291.893661	92.4499281	-240.7290616	28.71527692	-95.05280946
Busira	Busira_573_8	573	8	B	long_call	inside-kitchen	16:00	food_delivery	high_arousal	0	0	0	0	0	0	9.857334	9.985485	0.1281504	0.005266095	24.335	43.18103	11.13298	1.255	1818.546	1911.745	2018.401	2015.065	0.2836164	0.5309625	0.7487615	0.5328823	1575.051	2018.826	1412.371	1846.582	2019.135	0.5155218	6721.987	-9772.934	6925.845	-9464.731	443.775	-606.4547	8199.948	2606.44896	16.12151077	-225.0301841	31.67841105	-67.25916872
Busira	Busira_573_9	573	9	P	short_call	inside-kitchen	16:00	food_delivery	high_arousal	0	0	0	0	0	0	10.7998	10.87559	0.07578711	0.003114325	24.335	43.18103	8.117809	1.148	1118.381	1623.065	1680.263	1114.426	0.4260922	0.6430281	0.7941352	0.7906139	466.9877	542.4193	467.7461	514.5772	542.7281	0.5400431	1850.565	-2151.022	1990.62	-1970.605	75.43166	-74.67324	1988.718	727.0521585	-2.445369952	-36.20031288	1.413703469	-8.956814877
Busira	Busira_574_3	574	3	SB	long_call	inside-kitchen	16:02	food_delivery	high_arousal	0	0	0	0	0	0	3.714996	3.916713	0.2017168	0.04247624	4.748933	27.01235	11.49535	0.988	1982.232	2169.807	4188.04	2181.558	0.4502023	0.6054406	0.8104766	0.5635538	1739.562	2188.885	1347.684	1964.339	2191.917	0.5373679	4173.168	-9046.583	4454.991	-8340.417	449.3233	-841.2012	6427.712	2772.032672	95.59003703	-291.8204388	67.60067002	-79.6153134
Busira	Busira_574_4	574	4	B	long_call	inside-kitchen	16:02	food_delivery	high_arousal	0	0	0	0	0	0	4.801019	5.015204	0.2141851	0.04510174	4.748933	27.01235	10.3546	1.014	2301.025	2424.841	2433.588	2430.58	0.4485971	0.6185283	0.7545791	0.7199899	1626.722	2449.448	1127.389	2059.685	2450.029	0.4838358	7944.648	-11963.67	7682.377	-12345.01	822.7254	-1322.058	10019	2903.158415	165.3653164	-498.1730056	57.27706921	-117.1078398
Busira	Busira_58_7	58	7	SCB	other_call	inside-ob,room	11:07	conflict	high_arousal	0	0	0	0	0	0	6.887746	7.142987	0.2552406	0.04033612	6.327841	33.52492	6.619642	1.086	3099.772	3538.174	3844.35	3834.648	0.3967662	0.6210021	0.809968	0.9064831	3506.885	3827.738	2227.973	3423.188	3838.47	0.4684048	2773.478	-11869.41	2514.121	-12535.35	320.8529	-1599.764	7610.164	4833.255484	516.5539519	-466.8293421	150.3258848	-70.82867704
Busira	Busira_59_11	59	11	SCB	other_call	inside-ob,room	11:08	conflict	high_arousal	0	0	0	0	0	0	11.71775	12.05663	0.3388888	0.02359999	14.3597	47.52981	11.4071	0.853	3307.029	3455.406	3753.843	3469.057	0.382536	0.5813985	0.768819	0.5649579	3108.947	3458.92	2671.852	3331.614	3475.114	0.1906758	5666.654	-2928.717	2065.417	-4644.992	349.9733	-787.068	3651.539	4705.345052	143.5599546	-204.3124994	71.52975041	-114.3864668
Busira	Busira_59_12	59	12	SCB	other_call	inside-ob,room	11:08	conflict	high_arousal	0	0	0	0	0	0	13.07852	13.36562	0.2871015	0.01999355	14.3597	47.52981	11.8911	0.854	3218.877	3438.247	3756.198	3438.478	0.4534397	0.6497117	0.8130479	0.7415484	3093.685	3439.759	2808.495	3351.813	3441.73	0.5575956	2174.107	-4985.517	2410.811	-4397.494	346.0737	-631.2637	3573.884	4734.522149	-12.65316475	-146.8449398	15.73219861	-95.08175371
Busira	Busira_59_13	59	13	B	long_call	inside-ob,room	11:08	conflict	high_arousal	0	0	0	0	0	0	14.48578	14.86111	0.3753235	0.02613727	14.3597	47.52981	22.35893	0.808	3098.426	3161.68	3194.989	3162.701	0.3475109	0.5394514	0.729942	0.7367564	2965.192	3153.506	2560.104	3067.104	3245.7	0.2415046	3094.658	-2408.292	1003.473	-3162.082	188.3135	-593.4019	2574.053	4333.23234	187.9769318	-138.3286009	-5.139576357	-69.3691471
Busira	Busira_613_1	613	1	P	short_call	inside-kitchen	15:49	food_delivery	high_arousal	0	0	0	0	0	0	0.1874963	0.2233792	0.03588286	0.0412872	0.8691038	15.39584	10.9851	1	1457.529	1505.978	1546.353	1533.971	0.3343869	0.5537295	0.7237674	0.5462122	1597.971	1509.389	1468.312	1518.822	1597.971	0	0	-3613.401	-4937.29	-2289.513	-88.58204	-41.07714	3613.673	2148.142234	59.25423211	10.7068742	3.49946295	1.43548491
Djanoa	Djanoa_11_1	11	1	PY	short_call	inside-ob,room	10:59	conflict	high_arousal	0	0	0	0	0	0	0.645493	0.7616324	0.1161395	0.006444104	18.0226	38.22952	6.065875	1	1164.812	2423.158	2501.216	2498.999	0.4443577	0.6813745	0.8320968	0.7968537	2363.088	2436.809	2435.617	2427.77	2469.97	0.6810847	1351.208	-927.4823	1269.522	-20.52452	73.7208	-1.191853	1306.97	3432.984639	-35.91410584	-19.37264438	6.037611879	-11.47875447
Djanoa	Djanoa_11_2	11	2	P	short_call	inside-ob,room	10:59	conflict	high_arousal	0	0	0	0	0	0	1.122679	1.192786	0.0701069	0.003889944	18.0226	38.22952	6.315163	1.077	1033.594	2232.724	2435.271	2434.743	0.3017464	0.5527167	0.801423	0.8697855	2437.598	2433.741	2421.165	2432.174	2437.598	0	0	-234.3905	-110.0178	-358.7631	-3.856503	-12.57589	234.3905	3439.574342	5.183889178	-1.973270228	2.194948552	-0.493344465
Djanoa	Djanoa_11_3	11	3	PY	short_call	inside-ob,room	10:59	conflict	high_arousal	0	0	0	0	0	0	1.551497	1.675952	0.1244552	0.006905507	18.0226	38.22952	7.652322	1.067	2359.904	2548.32	2633.107	2587.953	0.4236516	0.6310131	0.828535	0.958542	2528.861	2572.585	2314.034	2507.103	2624.285	0.3498239	2191.764	-3834.15	702.6513	-4154.934	43.7243	-258.5515	3259.435	3544.367706	116.0140164	-72.45939034	-18.67382447	-8.659141106
Djanoa	Djanoa_138_6	138	6	SCB	other_call	inside-ob,room	14:22	conflict	high_arousal	0	0	0	0	0	0	6.334397	6.580324	0.2459267	0.01587123	15.49513	44.97684	11.05234	0.927	2573.218	2701.912	2819.84	2694.512	0.4260028	0.6387275	0.8478562	0.8732866	2545.745	2806.751	2101.544	2600.786	2812.475	0.5214322	2080.029	-6040.58	2122.635	-5735.102	261.0064	-705.2074	4352.563	3674.131038	158.8935881	-196.91664	86.5244052	-35.08632854
Djanoa	Djanoa_138_7	138	7	SCB	other_call	inside-ob,room	14:22	conflict	high_arousal	0	0	0	0	0	0	8.182887	8.403134	0.2202477	0.01421399	15.49513	44.97684	11.35343	0.919	2540.918	2668.267	2760.456	2761.197	0.4359106	0.6456296	0.8174611	0.8122384	2527.674	2730.759	1740.917	2490.069	2751.564	0.4585218	2216.983	-8474.365	1844.15	-8988.448	203.0848	-989.8423	5604.462	3516.447056	274.7116574	-259.0689864	80.11111694	-52.61617447
Djanoa	Djanoa_138_8	138	8	SCB	other_call	inside-ob,room	14:22	conflict	high_arousal	0	0	0	0	0	0	9.997827	10.19731	0.1994873	0.0128742	15.49513	44.97684	15.8239	0.902	2606.527	2678.024	2727.819	2729.574	0.305183	0.5470561	0.7451694	0.6860325	2563.515	2655.242	1508.55	2389.65	2707.265	0.3398115	2120.573	-9101.914	919.6238	-11496.39	91.72663	-1146.692	6729.54	3374.457822	458.4418931	-294.2080339	57.86457009	-26.84099934
Djanoa	Djanoa_184_1	184	1	SCB	other_call	outside	14:03	food_delivery	high_arousal	0	0	0	0	0	0	0.04000065	0.1749149	0.1349143	0.2404185	0.5611641	24.1038	11.60733	1	1515.399	2154.666	2306.744	2311.449	0.3341176	0.5705882	0.7220168	0.625031	1869.759	2294.653	1345.562	2087.613	2316.044	0.331677	9973.304	-10763.25	6298.725	-14069.55	424.8939	-949.0917	10529.59	2945.520801	162.5613116	-299.268915	40.75086654	-114.0721386
Djanoa	Djanoa_184_2	184	2	SCB	other_call	outside	14:03	food_delivery	high_arousal	0	0	0	0	0	0	0.4689513	0.6011648	0.1322135	0.2356057	0.5611641	24.1038	18.03031	1.066	2123.712	2278.482	4216.47	2233.131	0.2557461	0.5272727	0.7456261	0.7400428	1933.895	2342.627	1392.853	2140.154	2346.631	0.3751174	8322.032	-11544.45	6182.908	-14367.28	408.7318	-949.7741	10335.49	3019.865568	146.5244535	-290.3090002	59.55832287	-113.811631
Djanoa	Djanoa_185_1	185	1	P	short_call	outside	14:03	food_delivery	high_arousal	0	0	0	0	0	0	0.0881754	0.1649109	0.07673549	1	0.07673549	10.25014	16.05211	1	1606.915	3367.255	3402.246	3398.676	0.340721	0.5969267	0.8271277	0.917395	1648.615	1688.286	1235.858	1583.963	1688.39	0.4896498	1058.586	-11555.39	1033.973	-11791.9	39.67123	-452.4285	6415.406	2238.050962	153.1627709	-121.294947	49.79647584	-14.85318525
Djanoa	Djanoa_186_1	186	1	PY	short_call	outside	14:04	food_delivery	high_arousal	0	0	0	0	0	0	0.02058903	0.1837249	0.1631358	1	0.1631358	6.476918	9.428348	1	1356.592	2557.068	2777.783	1358.974	0.3266611	0.5524048	0.7661941	0.8467167	1271.306	1371.847	1292.947	1307.042	1389.94	0.6013656	1209.265	-1491.485	1232.598	-967.2916	100.5405	-78.89996	2533.266	1848.085971	-85.8228367	-42.43506576	39.41239172	22.88450698
Djanoa	Djanoa_187_1	187	1	PY	short_call	outside	14:04	food_delivery	high_arousal	0	0	0	0	0	0	0.01940154	0.1318501	0.1124486	1	0.1124486	12.15725	12.31947	1	1302.759	1391.583	1450.8	1594.766	0.3290986	0.71829	0.8489615	0.8714598	1638.092	1563.725	1223.146	1515.044	1638.092	0	0	-3690.101	-1322.682	-6057.52	-74.36683	-340.5797	3779.275	2141.398266	147.0406392	-66.50943787	37.47394423	-15.02564852
Djanoa	Djanoa_202_2	202	2	PY	short_call	outside	14:11	food_delivery	high_arousal	0	0	0	0	0	0	0.5823795	0.6959387	0.1135592	0.06846309	1.658692	11.75658	7.970714	1.077	824.3179	945.4422	1582.018	2053.444	0.2448083	0.4482827	0.7042732	0.1400824	2018.063	2048.908	1980.107	2025.1	2053.854	0.4222875	746.3478	-1124.112	543.242	-1211.723	30.84506	-68.80114	964.5421	2863.555098	18.96698548	-23.55168596	-2.41192365	-0.246557464
Djanoa	Djanoa_202_3	202	3	P	short_call	outside	14:11	food_delivery	high_arousal	0	0	0	0	0	0	1.691259	1.773665	0.0824062	0.04968143	1.658692	11.75658	12.97412	1.107	631.192	837.7762	1152.026	1895.593	0.2726272	0.4762036	0.6775791	0.4815891	1930.918	1855.82	1768.422	1855.16	1930.918	0	0	-1971.891	-1822.614	-2121.168	-75.09736	-87.39869	1971.891	2623.513635	68.7562375	-2.908658224	10.42778613	-2.843762871
Djanoa	Djanoa_203_1	203	1	PY	short_call	outside	14:12	food_delivery	high_arousal	0	0	0	0	0	0	0.04740243	0.1923875	0.1449851	1	0.1449851	6.480028	6.765359	1	1396.967	1501.941	1588.074	1608.228	0.3590866	0.6162027	0.8204567	0.9500535	1548.462	1591.611	1345.713	1538.526	1610.543	0.3506295	1221.207	-2812.883	595.2187	-3392.042	43.14891	-245.8977	2255.705	2174.507445	82.56178862	-62.66000988	4.121768582	-13.20877697
Djanoa	Djanoa_204_1	204	1	PY	short_call	outside	14:15	food_delivery	high_arousal	0	0	0	0	0	0	0.2407394	0.3871398	0.1464004	0.01233812	11.86569	23.71318	11.29693	1	834.7481	1446.762	1606.242	1605.118	0.2879492	0.5193618	0.7687423	0.343812	1543.461	1585.916	1513.698	1567.276	1597.381	0.7233828	509.1484	-2066.418	579.9922	-986.5874	42.45553	-72.21838	1004.409	2215.914723	-11.75455944	-25.7204071	13.22075458	-8.779543396
Djanoa	Djanoa_204_10	204	10	PY	short_call	outside	14:15	food_delivery	high_arousal	0	0	0	0	0	0	9.152038	9.283773	0.1317349	0.01110217	11.86569	23.71318	8.316175	0.986	951.4984	1836.378	3786.479	2111.834	0.3467034	0.6398692	0.8158031	0.879895	2039.403	2061.487	1590.513	1978.935	2115.665	0.3053691	1895.765	-5738.919	335.2756	-7150.32	22.08376	-470.9735	4572.412	2796.31219	168.6979752	-111.128409	22.3853387	-33.35185914
Djanoa	Djanoa_204_11	204	11	SB	long_call	outside	14:15	food_delivery	high_arousal	0	0	0	0	0	0	9.726521	9.877682	0.1511614	0.01273937	11.86569	23.71318	8.217694	0.954	1555.774	1860.603	1937.315	1871.466	0.3339334	0.5583558	0.8073807	0.4752354	1659.612	1936.93	1589.67	1834.477	1958.659	0.5933356	3334.251	-6002.563	3669.161	-4594.558	277.3178	-347.26	4419.293	2591.362269	-8.398304532	-140.2135602	21.08058521	-40.5771153
Djanoa	Djanoa_204_12	204	12	SB	long_call	outside	14:15	food_delivery	high_arousal	0	0	0	0	0	0	10.17237	10.32759	0.1552242	0.01308177	11.86569	23.71318	7.069379	0.966	1627.103	1971.634	2146.591	2099.407	0.2993426	0.5344047	0.7529584	0.7838788	1937.827	2055.22	1342.267	1926.818	2122.223	0.2953598	4021.977	-7130.879	1512.559	-9186.108	117.3929	-712.9533	6212.478	2720.853442	226.7549628	-162.3734437	21.48237308	-60.05856068
Djanoa	Djanoa_204_13	204	13	SB	long_call	outside	14:15	food_delivery	high_arousal	0	0	0	0	0	0	10.71563	10.82013	0.1044974	0.008806685	11.86569	23.71318	10.24093	0.968	1485.791	2114.964	2167.451	2164.121	0.2863962	0.4354524	0.7324799	0.3879911	2079.062	2126.435	1821.327	2064.666	2170.892	0.2739201	3208.15	-4607.212	906.6855	-5839.54	47.37315	-305.1084	4223.537	2918.256222	118.4878825	-82.2705666	5.746555947	-23.23795509
Djanoa	Djanoa_204_15	204	15	SB	long_call	outside	14:15	food_delivery	high_arousal	0	0	0	0	0	0	12.00155	12.10643	0.1048873	0.008839543	11.86569	23.71318	12.96709	1.018	1994.513	2164.087	2179.564	2164.915	0.3398184	0.4811933	0.743623	0.5006582	2051.833	2150.751	1835.28	2067.254	2153.8	0.4312413	2254.313	-5339.318	1886.175	-6015.436	98.91793	-315.4714	4008.883	2921.772287	86.54807608	-97.58399448	14.63135277	-16.36048064
Djanoa	Djanoa_204_2	204	2	SB	long_call	outside	14:15	food_delivery	high_arousal	0	0	0	0	0	0	1.609486	1.741005	0.1315189	0.01108396	11.86569	23.71318	11.78581	0.953	1298.048	1718.619	1753.61	1744.627	0.3365517	0.5539655	0.7537931	0.3215361	1631.657	1735.459	1573.037	1689.34	1738.17	0.6193076	1307.691	-3298.148	1578.502	-2469.936	103.8014	-162.4216	2076.035	2387.854585	14.51771274	-64.38997379	12.72102557	-17.7145432
Djanoa	Djanoa_204_5	204	5	PY	short_call	outside	14:15	food_delivery	high_arousal	0	0	0	0	0	0	4.412892	4.52916	0.116268	0.00979867	11.86569	23.71318	15.17671	1.039	1917.128	3936.539	4146.487	4155.032	0.2834016	0.4870295	0.7099668	0.4497602	2026.05	1982.309	1730.973	1951.219	2075.605	0.2320691	1836.58	-3859.877	-752.4171	-4323.394	-43.74102	-251.3362	3390.088	2758.408726	144.9871764	-47.19301681	-0.866154407	-20.16108845
Djanoa	Djanoa_204_7	204	7	PY	short_call	outside	14:15	food_delivery	high_arousal	0	0	0	0	0	0	6.736342	6.863842	0.1275005	0.0107453	11.86569	23.71318	13.10937	0.998	1347.171	1627.439	1770.097	1797.745	0.3662398	0.5924938	0.7808609	0.7756578	1713.225	1699.583	1413.516	1671.546	1798.475	0.3129617	2136.444	-4394.626	-213.9886	-4487.313	-13.64182	-286.0672	3687.614	2362.386171	137.1525236	-63.73698436	-3.171926824	-32.26269868
Djanoa	Djanoa_204_8	204	8	PY	short_call	outside	14:15	food_delivery	high_arousal	0	0	0	0	0	0	7.794576	7.922293	0.1277167	0.01076352	11.86569	23.71318	12.64177	1.018	1082.043	1534.241	1625.757	1626.733	0.3810369	0.5882457	0.7746804	0.5470565	1613.954	1611.153	1384.061	1572.073	1645.55	0.1564018	1581.749	-2427.002	-43.86626	-3556.186	-2.801226	-227.0921	2294.626	2222.210976	91.70551521	-47.79473681	25.10960071	-13.30996705
Djanoa	Djanoa_204_9	204	9	PY	short_call	outside	14:15	food_delivery	high_arousal	0	0	1	0	0	0	8.562558	8.713693	0.1511355	0.01273718	11.86569	23.71318	10.14387	0.973	772.5037	1629.121	1818.21	1716.168	0.3308327	0.5630908	0.7951988	0.6519131	1612.49	1763.638	1372.661	1668.936	1797.391	0.5874466	2082.596	-6811.876	2000.173	-5173.871	151.1486	-390.9778	4033.521	2357.729424	41.52338612	-123.2661586	64.91112696	-34.78437489
Djanoa	Djanoa_206_1	206	1	SB	long_call	outside	14:16	food_delivery	high_arousal	0	0	0	0	0	0	0.168106	0.3062824	0.1381764	0.05857236	2.359072	27.95932	18.47713	1	1712.563	1890.884	1909.726	1899.179	0.4230391	0.5672793	0.7510666	0.5460443	1460.835	1896.204	1275.633	1705.002	1899.063	0.5367898	5908.294	-9740.374	6301.631	-8982.288	435.3684	-620.5701	7683.232	2406.451816	0.380656452	-231.5591048	43.72501068	-51.26713041
Djanoa	Djanoa_206_2	206	2	SB	long_call	outside	14:16	food_delivery	high_arousal	0	0	0	0	0	0	0.8277001	0.9568873	0.1291872	0.05476187	2.359072	27.95932	7.840971	0.881	1182.307	1587.401	1766.396	1178.149	0.2933123	0.5007899	0.705108	0.5972978	1146.628	1741.347	1163.167	1493.815	1756.319	0.5626582	8387.755	-10498.46	9207.102	-8951.052	594.7198	-578.1806	9311.249	2107.765197	-96.54615628	-276.9044486	38.14705171	-35.15767303
Djanoa	Djanoa_206_3	206	3	SB	long_call	outside	14:16	food_delivery	high_arousal	0	0	0	0	0	0	1.403769	1.546693	0.1429241	0.06058487	2.359072	27.95932	11.79409	0.908	1857.912	1923.184	1987.784	1945.858	0.4056798	0.5911471	0.8132635	0.8168111	1483.261	1974.756	1516.669	1807.332	2020.194	0.6658126	5642.387	-10542.07	6877.711	-6410.221	491.4952	-458.0875	7279.513	2551.586947	-133.8128292	-220.5405874	42.22900749	-57.18392429
Djanoa	Djanoa_206_4	206	4	B	long_call	outside	14:16	food_delivery	high_arousal	0	0	0	0	0	0	1.898863	2.044917	0.1460536	0.06191145	2.359072	27.95932	16.89478	0.976	2047.673	2168.124	2248.874	2251.841	0.3454433	0.538581	0.7231796	0.8239733	1803.424	2250.478	1152.064	1988.861	2259.989	0.4461164	7007.159	-13695.56	6121.778	-15041.25	447.0538	-1098.415	10711.56	2805.412674	150.5384025	-344.5986688	79.12703154	-105.0028138
Djanoa	Djanoa_206_5	206	5	SB	long_call	outside	14:16	food_delivery	high_arousal	0	0	0	0	0	0	2.412443	2.527178	0.1147348	0.04863558	2.359072	27.95932	16.16768	0.959	1740.152	1815.518	1833.014	1828.958	0.4290514	0.5662055	0.7108696	0.6538879	1426.024	1827.107	1071.348	1596.471	1831.417	0.5331284	6627.488	-14189.28	6991.465	-13174.01	401.0823	-755.7587	10157.76	2252.821619	63.85126262	-268.1821477	86.20635149	-53.99404576
Djanoa	Djanoa_212_1	212	1	PY	short_call	outside	14:23	feeding	low_arousal	0	0	0	0	0	0	0.08203922	0.1884545	0.1064153	0.0883729	1.204162	12.73666	11.56139	1	888.9175	1215.28	1936.642	2174.59	0.3826976	0.6004688	0.7694439	0.8316797	2127.904	2132.062	1809.766	2072.224	2181.109	0.2874088	1739.607	-4897.014	78.15753	-6057.339	4.158577	-322.2967	3989.431	2929.100832	141.3710215	-77.7557729	10.4926409	-19.93101153
Djanoa	Djanoa_212_2	212	2	P	short_call	outside	14:23	feeding	low_arousal	0	0	0	0	0	0	1.20814	1.286201	0.07806083	0.06482586	1.204162	12.73666	7.117547	0.964	888.9175	1183.653	1896.941	1951.617	0.4299826	0.6234747	0.8053457	0.7760299	2162.996	2015.326	1793.801	2002.303	2162.996	0	0	-4729.582	-3783.444	-5675.72	-147.6694	-221.5257	4729.582	2831.347053	160.0482377	-16.33932085	19.76385949	-4.760932168
Djanoa	Djanoa_214_1	214	1	P	short_call	inside-kitchen	16:31	conflict	high_arousal	0	0	0	0	0	0	0.136233	0.2261975	0.08996449	0.006547101	13.74112	37.04337	9.776121	1	750.9705	1120.399	1528.857	1529.112	0.3604739	0.5074363	0.8091757	0.4169761	1501.282	1577.03	1687.813	1589.312	1687.813	1	2073.387	0	1683.962	2462.813	75.74839	110.7828	2095.234	2247.702348	-103.7221551	6.519295108	15.14906699	-4.4173551
Djanoa	Djanoa_214_2	214	2	PY	short_call	inside-kitchen	16:31	conflict	high_arousal	0	0	0	0	0	0	1.401286	1.517129	0.1158431	0.008430396	13.74112	37.04337	7.457744	1.132	1516.409	1728.712	1773.629	1758.437	0.3257635	0.5790916	0.8052075	0.6794795	1505.955	1768.789	1782.389	1721.44	1782.389	1	2386.282	0	4537.763	234.8002	262.8342	13.59999	2416.171	2433.390439	-98.75317322	-58.11408601	-29.32025471	-14.02989681
Djanoa	Djanoa_214_4	214	4	B	long_call	inside-kitchen	16:31	conflict	high_arousal	0	0	0	0	0	0	4.768733	4.907979	0.1392461	0.01013354	13.74112	37.04337	6.296522	1.248	1941.016	2103.188	2293.959	2266.08	0.3470119	0.5899691	0.7887966	0.8727022	1615.527	2387.143	1783.954	2092.958	2425.248	0.3978784	14615.11	-7648.744	11082.76	-8663.64	771.6159	-603.1892	10420.25	2954.326127	-7.612202808	-357.8503083	-90.72858044	-50.43387428
Djanoa	Djanoa_214_5	214	5	SB	long_call	inside-kitchen	16:31	conflict	high_arousal	0	1	0	0	0	0	5.881669	5.993426	0.1117566	0.008133006	13.74112	37.04337	12.39194	1.333	1877.09	2061.804	2131.114	2063.273	0.3522727	0.5373377	0.7195617	0.5996574	1451.795	2149.754	1828.651	1898.226	2158.419	0.5415944	11674.57	-6437.027	12490.69	-5746.468	697.9588	-321.1029	9273.475	2680.8435	-189.7120479	-249.0197562	-4.663281676	0.085126687
Djanoa	Djanoa_214_9	214	9	B	long_call	inside-kitchen	16:31	conflict	high_arousal	0	0	0	0	0	0	8.768109	8.913326	0.1452179	0.01056813	13.74112	37.04337	7.956426	1.319	2721.259	3019.359	3184.895	3067.085	0.3750781	0.5729232	0.7638976	0.6368668	904.0337	3181.199	1964.159	2716.2	3276.156	0.3695521	44201.92	-14330.56	31362.04	-16761.56	2277.165	-1217.039	25368.88	3735.683958	-78.97078341	-770.4115668	-292.4264802	-312.4632047
Djanoa	Djanoa_223_1	223	1	SB	long_call	outside	13:48	conflict	high_arousal	0	0	0	0	0	0	0.4018769	0.5570865	0.1552097	0.03352725	4.629358	34.2659	8.799963	1	1469.641	1770.433	2015.373	1878.415	0.2201607	0.3554419	0.5934259	0.2965845	1262.349	1997.804	1674.419	1781.018	2020	0.5931977	8229.077	-5473.285	9476.913	-4167.065	735.4542	-323.3844	7107.919	2514.311933	-174.5258664	-258.0759704	-21.64100711	-38.85524316
Djanoa	Djanoa_223_3	223	3	B	long_call	outside	13:48	conflict	high_arousal	0	0	0	0	0	0	1.605554	1.801236	0.1956817	0.04226972	4.629358	34.2659	13.49092	1.175	2082.664	2172.835	2388.84	2412.703	0.3169177	0.4585168	0.5784473	0.5547269	1454.344	2177.358	1204.975	1871.478	2407.481	0.3351919	14531.54	-9243.593	7389.685	-9938.409	723.0131	-972.3823	11015.89	2639.0089	213.3621364	-463.1436415	-137.4135281	-117.7856897
Djanoa	Djanoa_223_4	223	4	SB	long_call	outside	13:48	conflict	high_arousal	1	0	0	0	0	0	2.236675	2.402919	0.166244	0.03591081	4.629358	34.2659	11.96434	1.162	2160.386	2223.303	2301.361	2243.833	0.3247409	0.5137752	0.6262957	0.5354573	788.3357	2305.055	1506.376	1743.631	2344.999	0.3990998	23462.11	-8394.952	18246.9	-9608.508	1516.719	-798.6784	14407.84	2459.77188	-313.5606597	-648.2812921	-166.9740364	0.83763751
Djanoa	Djanoa_223_5	223	5	SB	long_call	outside	13:48	conflict	high_arousal	1	0	0	0	0	0	3.344489	3.488127	0.1436384	0.03102772	4.629358	34.2659	12.79342	1.175	1728.04	2053.056	2093.431	2087.146	0.3192296	0.5015788	0.6343543	0.5487499	686.1893	2038.022	1652.092	1600.523	2099.451	0.5897312	16683.91	-7591.308	18822.71	-5373.625	1351.833	-385.9295	12952.91	2256.734681	-506.2060866	-467.4573889	-30.3321155	21.72295271
Djanoa	Djanoa_223_6	223	6	SB	long_call	outside	13:48	conflict	high_arousal	0	0	0	0	0	0	4.876298	5.031235	0.1549374	0.03346843	4.629358	34.2659	17.68983	1.15	1345.825	1571.251	1815.518	1891.92	0.2636124	0.4092506	0.6110948	0.3951974	1252.151	1887.476	1553.277	1658.434	1896.392	0.5393589	7709.289	-4807.517	8201.054	-4313.985	635.3248	-334.1987	6372.217	2341.760954	-137.2256248	-237.7006019	-11.08178468	-11.65677539
Djanoa	Djanoa_229_1	229	1	PY	short_call	outside	14:12	peaceful	low_arousal	0	0	0	0	0	0	0.1652323	0.2878257	0.1225934	1	0.1225934	364.769	8.671308	1	2188.312	2201.77	2234.07	2199.652	0.2922679	0.481502	0.7785794	0.8352626	2186.691	2178.459	1817.258	2112.687	2214.879	0.2917308	788.1576	-4579.352	-134.3059	-5892.663	-8.23251	-361.2008	3516.11	2986.220417	142.5634245	-87.20402948	28.93961482	-20.34229227
Djanoa	Djanoa_230_2	230	2	PY	short_call	outside	14:12	peaceful	low_arousal	0	0	0	0	0	0	1.344186	1.469924	0.1257376	0.0314957	3.992214	370.3071	11.39922	1.107	926.7689	1633.664	1765.05	1756.869	0.270514	0.4856628	0.7056808	0.6683467	1652.958	1751.294	1394.189	1682.075	1751.322	0.4902398	1595.726	-5571.833	1564.137	-5680.157	98.33542	-357.1046	3622.55	2376.56372	69.92988252	-100.5460046	40.72805998	-40.11568438
Djanoa	Djanoa_240_1	240	1	PY	short_call	inside-kitchen	16:32	feeding	low_arousal	0	1	0	0	0	0	0.06080823	0.3436749	0.2828667	0.1435526	1.970475	18.8683	13.98386	1	1487.81	2058.776	3571.484	1592.138	0.2954145	0.5295014	0.7804233	0.5296521	1351.242	1584.309	1462.74	1525.261	1611.004	0.6909503	1329.065	-1696	1647.893	-859.5546	233.067	-121.5697	1564.854	2155.374655	-61.33692345	-95.32775846	-8.928051529	-27.55360691
Djanoa	Djanoa_240_2	240	2	PY	short_call	inside-kitchen	16:32	feeding	low_arousal	0	1	0	0	0	0	1.850803	2.031283	0.1804794	0.09159182	1.970475	18.8683	21.95832	1.06	1748.563	1760.676	1799.032	1750.292	0.3178392	0.5492462	0.7603015	0.6684773	1574.289	1760.581	1640.305	1731.156	1803.098	0.6324331	2004.615	-2453.994	2064.414	-1332.857	186.2921	-120.2766	2354.94	2446.466862	-32.78530905	-71.05749433	4.072483378	-40.27396865
Djanoa	Djanoa_248_1	248	1	P	short_call	inside-kitchen	14:02	conflict	high_arousal	0	0	0	0	0	0	0.1297474	0.2246629	0.09491552	0.007401855	12.82321	39.62977	14.15215	1	2228.687	2256.949	2269.061	2267.083	0.5054945	0.7735308	0.8991878	0.8917338	2087.652	2257.09	1832.434	2123.996	2260.208	0.4596458	3955.21	-8340.625	3570.292	-8948.083	169.4381	-424.656	6324.559	3001.460945	112.763825	-144.9618208	14.88984417	-12.90213068
Djanoa	Djanoa_248_10	248	10	SCB	other_call	inside-kitchen	14:02	conflict	high_arousal	0	0	0	0	0	0	5.731711	5.986576	0.2548647	0.01987527	12.82321	39.62977	8.072892	1.224	2667.426	2804.7	2997.826	2845.16	0.2586299	0.4757117	0.7161922	0.4733768	2537.764	2641.214	1629.745	2437.113	2809.109	0.1906775	5583.582	-5717.64	811.7986	-7937.3	103.4494	-1011.469	5691.965	3441.581705	491.2780478	-237.0511226	23.62508657	-20.18823422
Djanoa	Djanoa_248_14	248	14	SCB	other_call	inside-kitchen	14:02	conflict	high_arousal	0	0	0	0	0	0	8.346939	8.580167	0.2332278	0.01818795	12.82321	39.62977	5.510894	1.197	2549.666	2852.477	3172.783	2907.448	0.3166748	0.5259115	0.7603306	0.8386689	2902.363	2777.91	2215.866	2643.414	2905.805	0.2864062	51.53557	-4145.522	-1067.226	-4819.691	-124.4534	-562.0431	3377.988	3737.159378	357.7343561	-114.9593142	-21.26029048	25.71918954
Djanoa	Djanoa_248_15	248	15	SCB	other_call	inside-kitchen	14:02	conflict	high_arousal	0	0	0	0	0	0	8.955994	9.22376	0.2677655	0.02088132	12.82321	39.62977	3.04119	1.214	2394.223	2878.72	3108.183	2886.46	0.287662	0.5153696	0.7607757	0.4388108	3018.898	2752.946	1632.306	2581.566	3018.898	0	0	-5178.382	-1986.457	-8370.306	-265.9523	-1120.64	5250.169	3647.245981	491.8646031	-188.2993965	87.80443103	-17.73730508
Djanoa	Djanoa_248_17	248	17	SCB	other_call	inside-kitchen	14:02	conflict	high_arousal	0	0	0	0	0	0	10.17212	10.31877	0.1466477	0.01143612	12.82321	39.62977	5.872745	1.207	2421.14	2800.662	3069.827	3058.806	0.2514303	0.5167775	0.7451678	0.3079306	2191.84	2823.606	1377.188	2455.281	3042.087	0.2135722	27147.2	-14436.23	8616.108	-19726.43	631.7664	-1446.418	17149.65	3462.795474	616.761873	-437.6613921	-31.04288276	-100.2576015
Djanoa	Djanoa_248_2	248	2	P	short_call	inside-kitchen	14:02	conflict	high_arousal	0	0	0	0	0	0	0.522544	0.6047228	0.08217873	0.006408594	12.82321	39.62977	9.220453	1.082	1814.172	1826.285	1858.585	1823.322	0.3540287	0.5206954	0.6948124	0.6099563	1767.914	1786.466	1268.316	1628.578	1824.424	0.3558838	1932.228	-10505.95	451.5117	-12610.32	18.55233	-518.1502	7454.543	2301.596321	274.824154	-127.4635453	-17.6013306	25.15618014
Djanoa	Djanoa_248_21	248	21	SB	long_call	inside-kitchen	14:02	conflict	high_arousal	0	0	0	0	0	0	12.80171	12.95296	0.1512447	0.01179461	12.82321	39.62977	11.67566	1.154	2464.206	2550.339	4158.263	2551.528	0.2934033	0.4811094	0.7155922	0.5347347	2314.251	2275.748	1506.394	2169.274	2550.155	0.2615963	5962.436	-9346.023	-509.1503	-10173.62	-38.50315	-769.3534	8460.782	3064.139359	432.3503078	-152.5864832	-49.42575704	-55.01429599
Djanoa	Djanoa_279_1	279	1	PY	short_call	inside-kitchen	14:41	conflict	high_arousal	0	0	0	0	0	0	0.2348062	0.404519	0.1697128	0.04341178	3.909373	33.25148	14.6252	1	2279.828	2285.211	2291.94	2283.781	0.4767504	0.6749065	0.812667	0.7321152	2280.371	2278.408	2276.503	2275.879	2280.371	0	0	-22.79054	-23.13624	-22.44485	-1.963258	-1.904589	257.9267	3218.615926	3.631292751	2.303841302	-5.665040875	1.900151936
Djanoa	Djanoa_279_3	279	3	PY	short_call	inside-kitchen	14:41	conflict	high_arousal	0	0	0	0	0	0	1.596155	1.819717	0.2235617	0.05718607	3.909373	33.25148	11.26754	1.127	2428.542	2662.715	2703.09	2687.986	0.3481744	0.6278905	0.810142	0.9959844	2597.57	2637.137	2093.537	2482.293	2666.041	0.1673559	1830.074	-3075.539	353.9745	-4863.086	39.56756	-543.5998	2968.717	3508.556751	267.61955	-135.5951049	3.447475523	16.8924891
Djanoa	Djanoa_279_4	279	4	PY	short_call	inside-kitchen	14:41	conflict	high_arousal	0	0	0	0	0	0	2.334989	2.518876	0.183887	0.04703746	3.909373	33.25148	17.80086	1.123	2520.058	2656.322	2662.715	2663.02	0.4192872	0.630534	0.8015785	0.7559534	2628.039	2644.381	2153.67	2529.454	2656.885	0.4201473	373.3562	-4719.377	177.7315	-5337.089	16.34125	-490.7106	2893.378	3575.225006	187.7093875	-106.3257342	22.01482309	-10.76467118
Djanoa	Djanoa_279_5	279	5	PY	short_call	inside-kitchen	14:41	conflict	high_arousal	0	0	0	0	0	0	4.004221	4.144179	0.1399582	0.03580067	3.909373	33.25148	19.911	1.05	2661.201	2763.147	2933.394	2563.885	0.4739145	0.6634802	0.8407323	0.8465686	2540.834	2639.857	2092.42	2523.247	2641.265	0.549058	1306.916	-8696.214	1415.035	-7822.866	99.02286	-547.4371	4639.013	3565.4789	153.0593953	-158.3762646	63.51634109	-41.25078486
Djanoa	Djanoa_316_1	316	1	P	short_call	outside	13:54	feeding	low_arousal	0	0	0	0	0	0	0.08216255	0.1862628	0.1041003	0.118483	0.878609	8.359155	12.03511	1	820.2805	1236.813	1932.605	1924.604	0.2045306	0.4325855	0.7122631	0.1278728	1939.168	1934.904	1854.414	1912.102	1950.409	0.6572859	164.2828	-2690.701	-81.9189	-1546.401	-4.263889	-80.49039	2170.356	2703.904712	1.012044285	-22.52309935	30.87492853	3.377935268
Djanoa	Djanoa_316_2	316	2	PY	short_call	outside	13:54	feeding	low_arousal	0	0	0	0	0	0	0.8094371	0.9607716	0.1513345	0.1722433	0.878609	8.359155	12.9182	1.043	968.3212	1273.151	1466.949	1468.69	0.2520228	0.4649386	0.7006293	0.4937748	1233.377	1447.363	1105.903	1351.635	1478.601	0.6011101	2695.696	-6173.999	2827.977	-4512.649	213.9853	-341.4598	4082.945	1908.91287	-31.07675833	-116.2107733	51.80767876	-30.01592342
Djanoa	Djanoa_334_1	334	1	B	long_call	inside-kitchen	16:28	food_delivery	high_arousal	0	0	0	0	0	0	0.1311447	0.4989743	0.3678296	0.1240024	2.96631	21.56067	7.696242	1	794.3733	1053.445	1754.283	3737.633	0.2927506	0.4709654	0.7296264	0.3729985	1621.16	1817.05	1665.132	1771.245	1848.839	0.3100594	1996.329	-723.8797	1065.117	-826.0235	195.8908	-151.918	1143.074	2503.111877	10.69674463	-77.88597821	-27.19690377	-40.44425132
Djanoa	Djanoa_335_1	335	1	PY	short_call	inside-kitchen	16:29	food_delivery	high_arousal	0	0	0	0	0	0	0.0413444	0.1599973	0.1186529	0.2346267	0.5057091	13.46199	8.58901	1	1453.491	1520.782	1527.512	1525.221	0.3628894	0.5379324	0.7301739	0.6028072	1327.08	1516.931	1334.446	1451.527	1521.026	0.4231876	3862.501	-2726.167	3200.097	-3075.946	189.8503	-182.4849	3207.014	2051.056139	19.90971705	-81.37398716	-16.42547008	-23.00137587
Djanoa	Djanoa_335_2	335	2	SB	long_call	inside-kitchen	16:29	food_delivery	high_arousal	0	0	0	0	0	0	0.4162255	0.5470535	0.130828	0.2587021	0.5057091	13.46199	7.721415	1.008	1643.253	1921.838	3890.781	3936.144	0.2934651	0.5749697	0.7718842	0.7788083	1389.325	1959.287	1760.376	1796.321	1976.209	0.6044429	7421.568	-4170.678	8713.144	-3040.798	569.9615	-198.9107	6135.562	2537.245285	-182.6898212	-186.8804034	-11.09594124	-27.19246362
Djanoa	Djanoa_336_1	336	1	SB	long_call	inside-kitchen	16:29	food_delivery	high_arousal	0	0	0	0	0	0	0.1353989	0.2741809	0.138782	1	0.138782	22.32008	8.425158	1	1644.598	1721.31	1962.886	1677.177	0.5120915	0.7431373	0.8253268	0.8108963	1541.373	2251.741	1340.719	1904.54	2253.532	0.4750489	10802.04	-12529.39	10237.18	-13128.82	710.368	-911.0215	11708.53	2686.856937	78.38826146	-405.8227812	-2.075349893	-42.33772782
Djanoa	Djanoa_348_2	348	2	P	short_call	inside-kitchen	11:12	conflict	high_arousal	0	0	0	0	0	0	0.5960846	0.6380676	0.04198304	0.03745347	1.120939	33.98362	15.70341	1.007	1349.863	1390.237	1438.687	1377.505	0.2413607	0.4065875	0.700324	0.306084	1463.578	1347.619	1252.703	1350.516	1463.578	0	0	-5022.854	-5524.108	-4521.6	-115.9594	-94.91525	5022.854	1910.026851	92.38482845	4.619135811	9.979568383	1.790599467
Djanoa	Djanoa_348_3	348	3	SB	long_call	inside-kitchen	11:12	conflict	high_arousal	0	0	0	0	0	0	0.8505581	0.9262226	0.0756645	0.06750102	1.120939	33.98362	14.07569	1.014	1734.769	1812.827	1972.98	1736.22	0.2296163	0.404976	0.6255995	0.2287764	1721.052	1949.067	1480.764	1773.844	1967.478	0.4281079	7607.503	-11247.8	6027.024	-12378.42	228.0159	-468.3034	9688.156	2506.146598	120.5091339	-175.7830934	-9.15605277	3.604979791
Djanoa	Djanoa_352_1	352	1	P	short_call	inside-ob,room	11:43	peaceful	low_arousal	0	0	0	0	0	0	0.3360046	0.4122902	0.07628562	0.008379454	9.103889	44.20018	16.81455	1	1857.912	1907.707	1997.205	1880.571	0.43044	0.7526754	0.8424495	0.8013178	2100.999	2025.631	1794.503	1990.983	2100.999	0	0	-4017.741	-1975.931	-6059.55	-75.36756	-231.1283	4017.741	2815.061732	143.274308	-37.95039821	6.825772637	-3.477410419
Djanoa	Djanoa_352_2	352	2	PY	short_call	inside-ob,room	11:43	peaceful	low_arousal	0	0	0	0	0	0	1.027936	1.150237	0.1223013	0.01343396	9.103889	44.20018	20.34312	1.165	1723.329	1755.629	1767.741	1766.141	0.5038012	0.6154274	0.7951048	0.5411941	1479.734	1781.393	1323.112	1648.226	1784.863	0.5375711	4641.065	-8164.551	4933.051	-7494.294	301.6593	-458.2809	6270.315	2327.442881	14.13335597	-162.3903411	40.86554843	-46.75602546
Djanoa	Djanoa_352_3	352	3	PY	short_call	inside-ob,room	11:43	peaceful	low_arousal	0	0	0	0	0	0	1.532847	1.657001	0.1241536	0.01363742	9.103889	44.20018	17.82789	1.202	2108.235	2178.891	2214.555	2212.719	0.3112329	0.4938813	0.7145205	0.8870095	2096.144	2185.683	2015.974	2119.205	2210.322	0.3794262	2423.781	-2522.471	1442.383	-2733.85	89.53853	-169.7087	2503.602	2996.118185	62.30773422	-66.85530597	-23.05673132	1.142416425
Djanoa	Djanoa_352_4	352	4	SB	long_call	inside-ob,room	11:43	peaceful	low_arousal	0	0	0	0	0	0	2.011374	2.159159	0.1477856	0.01623324	9.103889	44.20018	8.681048	1.137	1574.615	1696.413	1717.273	1705.008	0.3372718	0.5384379	0.7374559	0.5548687	1584.857	1414.486	855.9284	1310.125	1688.034	0.2498088	2794.754	-7505.412	-2305.659	-7559.021	-170.3716	-558.5572	6329.829	1851.523261	461.4399599	-82.80120546	-97.00254328	7.492571576
Djanoa	Djanoa_352_5	352	5	SB	long_call	inside-ob,room	11:43	peaceful	low_arousal	0	0	0	0	0	0	2.522602	2.644046	0.121444	0.0133398	9.103889	44.20018	11.41595	1.187	1567.886	1664.113	1706.506	1702.926	0.3518207	0.5915966	0.7727358	0.7741917	1424.45	1683.808	828.7453	1435.835	1698.775	0.4163092	5425.92	-12273.69	4271.232	-14081.58	259.3578	-855.0623	9422.831	2026.197099	295.6390676	-288.2355539	42.37247819	-25.89066023
Djanoa	Djanoa_352_6	352	6	B	long_call	inside-ob,room	11:43	peaceful	low_arousal	0	0	0	0	0	0	3.035493	3.242363	0.2068697	0.02272323	9.103889	44.20018	6.462703	1.246	1593.457	1894.922	2012.009	1896.844	0.340787	0.5771128	0.8077387	0.9350821	1680.837	2082.14	981.1998	1822.362	2083.716	0.5273221	3693.194	-11275.17	3879.767	-10643.8	401.3032	-1100.94	7297.017	2570.273431	206.9748301	-378.6826784	142.5493768	-143.0602155
Djanoa	Djanoa_352_7	352	7	B	long_call	inside-ob,room	11:43	peaceful	low_arousal	0	0	0	0	0	0	3.586829	3.801679	0.2148498	0.02359979	9.103889	44.20018	5.734515	1.284	1581.345	2084.01	2188.312	2190.581	0.3585224	0.5957784	0.7846966	0.9592556	1430.16	2250.247	973.64	1848.026	2250.417	0.4934253	7737.37	-11731.04	7634.046	-11883.72	820.0868	-1276.607	9760.242	2604.360039	96.3624543	-498.9482657	80.59880777	-113.4099062
Djanoa	Djanoa_352_8	352	8	B	long_call	inside-ob,room	11:43	peaceful	low_arousal	0	0	0	0	0	0	4.15047	4.353525	0.2030551	0.02230422	9.103889	44.20018	4.745542	1.295	1454.837	2085.356	2199.078	760.1807	0.3497878	0.5991736	0.7927183	0.6673725	1437.862	2202.623	1099.076	1857.046	2203.174	0.4890111	7707.366	-10641	7532.546	-10869.43	764.7611	-1103.547	9206.261	2617.914459	45.88141881	-425.6132007	56.97911276	-101.7030741
Djanoa	Djanoa_353_1	353	1	PY	short_call	inside-ob,room	11:44	peaceful	low_arousal	0	0	0	0	0	0	0.1960245	0.327879	0.1318545	0.02958978	4.456081	32.40407	7.440095	1	1340.442	1488.483	1553.755	1551.235	0.4630203	0.7621259	0.8981768	0.8913969	1492.988	1546.244	1090.06	1456.673	1548.296	0.5391104	778.0552	-7540.444	807.7896	-6919.498	53.25534	-456.1834	3894.661	2057.700891	106.0372243	-113.2006281	67.37910718	-31.01539823
Djanoa	Djanoa_353_2	353	2	PY	short_call	inside-ob,room	11:44	peaceful	low_arousal	0	0	0	0	0	0	1.207431	1.39977	0.1923395	0.04316338	4.456081	32.40407	16.58639	1.08	1552.409	1607.252	1645.944	1607.82	0.3900024	0.5965574	0.8009903	0.3976172	1378.121	1650.862	1634.816	1603.578	1669.121	0.8284559	1826.225	-1039.714	2836.032	-166.8523	272.7405	-16.04615	1691.286	2266.422919	-97.17212569	-59.49139985	-19.38115265	-17.47340613
Djanoa	Djanoa_353_3	353	3	PY	short_call	inside-ob,room	11:44	peaceful	low_arousal	0	0	0	0	0	0	2.494819	2.583143	0.08832409	0.01982102	4.456081	32.40407	5.673204	1.058	1048.061	1546.353	1623.738	1604.599	0.3463415	0.7057766	0.8464698	0.7448513	1550.297	1528.799	1090.28	1444.6	1584.424	0.2443324	1581.354	-7403.605	-486.8114	-9929.766	-21.49859	-438.5187	5980.921	2041.205779	202.8448102	-99.483537	23.46891964	-17.1872507
Djanoa	Djanoa_353_7	353	7	P	short_call	inside-ob,room	11:44	peaceful	low_arousal	0	0	0	0	0	0	4.18073	4.269757	0.08902758	0.01997889	4.456081	32.40407	3.408998	1.269	1028.21	1173.56	1861.276	989.4875	0.2366276	0.4783495	0.7078451	0.1218245	1801.768	1938.535	1906.204	1909.775	1941.851	0.7219495	2179.491	-1440.041	3072.479	-726.3226	136.7677	-32.33137	1973.831	2700.039554	-40.31564259	-37.84289317	-10.04528195	-11.86313124
Djanoa	Djanoa_374_1	374	1	SB	long_call	inside-kitchen	16:31	food_delivery	high_arousal	0	1	0	0	0	0	0.2208994	0.349416	0.1285167	1	0.1285167	32.61829	16.87628	1	1961.204	2082.328	2146.591	2144.739	0.3359802	0.4985001	0.7019587	0.6843008	1442.119	2122.927	1615.751	1893.883	2127.653	0.5374703	9924.645	-8611.676	10594.85	-7892.764	680.8078	-507.1759	9317.179	2673.176568	-106.8758064	-268.152848	0.968106293	-54.54090284
Djanoa	Djanoa_375_1	375	1	SB	long_call	inside-kitchen	16:31	feeding	low_arousal	0	0	0	0	0	0	0.04313471	0.1829701	0.1398354	1	0.1398354	11.28508	8.427974	1	983.7982	1100.885	1970.288	1925.185	0.2362575	0.3980866	0.6567213	0.401967	936.9092	1121.972	993.4949	1066.747	1174.917	0.7387129	2304.088	-4965.42	2646.863	-1837.545	185.0626	-128.4769	2999.34	1507.166535	-77.02026624	-68.76095388	35.9621711	-21.67573693
Djanoa	Djanoa_376_1	376	1	B	long_call	inside-kitchen	16:31	conflict	high_arousal	0	0	0	0	0	0	0.125054	0.3635992	0.2385452	0.06317944	3.775678	39.60849	7.63294	1	1472.333	1538.951	1596.822	1541.131	0.5493346	0.7011407	0.8477186	0.7049994	554.8163	1297.836	1451.691	1142.359	1626.657	0.8006421	5612.042	-3679.166	6229.593	1289.939	743.0198	153.8544	5249.39	1613.570318	-543.934133	-125.1673595	65.4428614	2.951920603
Djanoa	Djanoa_376_2	376	2	B	long_call	inside-kitchen	16:31	conflict	high_arousal	1	0	0	0	0	0	0.7702588	0.9479124	0.1776535	0.04705209	3.775678	39.60849	3.657074	0.934	1540.97	1768.414	1857.239	1556.067	0.2006382	0.4555201	0.8015316	0.9332304	1226.024	2739.728	1825.022	2246.385	2755.653	0.4299394	20026.5	-9189.307	17041.08	-10297.64	1513.704	-914.7062	13848.23	3166.662013	-366.2520443	-639.5382958	-34.32313288	-95.85423597
Djanoa	Djanoa_376_5	376	5	SCB	other_call	inside-kitchen	16:31	conflict	high_arousal	0	0	0	0	1	0	2.650452	2.838553	0.1881015	0.04981927	3.775678	39.60849	10.70688	1.12	1646.617	2165.433	2791.241	1337.307	0.3048825	0.5774563	0.7719108	0.8029959	1233.423	2753.579	1610.985	2078.567	2753.804	0.494028	16360.95	-12007.66	16163.14	-12148.69	1520.155	-1142.593	14158.08	2930.247028	-273.7305035	-715.9325729	22.99350243	53.52143251
Djanoa	Djanoa_376_6	376	6	SCB	other_call	inside-kitchen	16:31	conflict	high_arousal	0	0	0	0	0	0	3.136072	3.222346	0.08627487	0.02285016	3.775678	39.60849	10.59699	1.123	1695.067	2809.41	3019.359	2888.549	0.2783912	0.5273396	0.7252892	0.2721062	2656.203	3183.225	2676.351	2948.49	3194.606	0.4502205	13861.12	-10926.23	12217.28	-11750.2	527.0221	-506.8735	12246.5	4165.795949	43.13103323	-248.793853	-44.81514322	-18.48280072
Djanoa	Djanoa_377_1	377	1	PY	short_call	inside-kitchen	16:31	feeding	low_arousal	0	0	0	0	0	0	0.06558751	0.217962	0.1523744	1	0.1523744	9.1044	4.924012	1	660.8002	1748.227	1951.447	649.2911	0.4078869	0.6495536	0.8138393	0.8504396	408.6513	600.9559	575.3346	572.5806	658.7833	0.7272883	2257.099	-2008.185	2524.106	-336.2938	192.3046	-25.62129	2189.174	808.6084319	-89.8809894	-46.43569008	7.812353915	-21.34561002
Djanoa	Djanoa_384_1	384	1	B	long_call	inside-kitchen	10:49	conflict	high_arousal	0	0	0	0	0	0	0.2241442	0.3618872	0.1377429	0.0531914	2.589571	39.68053	15.03489	1	2442.673	2670.117	2730.679	2714.637	0.2902535	0.4749753	0.6901548	0.6885854	2428.195	2484.984	1515.936	2293.712	2727.543	0.285374	7615.399	-12308.74	824.5654	-14070.38	56.78902	-969.0478	10969.1	3239.235434	495.7691934	-233.3651232	-44.69700828	-52.21741781
Djanoa	Djanoa_384_2	384	2	SCB	other_call	inside-kitchen	10:49	conflict	high_arousal	0	0	0	0	0	0	0.7305903	0.8984397	0.1678493	0.06481743	2.589571	39.68053	9.905071	1.054	2822.868	3020.705	3067.136	3030.959	0.2647933	0.4142124	0.6500946	0.3917043	2622.397	2574.921	1231.867	2392.174	3047.432	0.2876678	8802.649	-15184.82	-565.7	-16003.09	-47.47619	-1343.054	13348.73	3376.44608	735.4401261	-296.9068057	-85.02801835	-122.8260655
Djanoa	Djanoa_384_3	384	3	SCB	other_call	inside-kitchen	10:49	conflict	high_arousal	0	0	0	0	0	0	1.210928	1.339438	0.12851	0.04962599	2.589571	39.68053	7.654987	1.028	2578.601	2880.739	3048.967	2886.688	0.4422093	0.5976707	0.784895	0.6554049	2833.335	2885.839	1817.796	2702.722	3181.837	0.2925348	9270.249	-15003.26	817.1175	-16621.94	52.5039	-1068.043	13325.72	3816.884159	502.3238455	-275.3731992	-24.79460204	-92.65970303
Djanoa	Djanoa_384_5	384	5	SB	long_call	inside-kitchen	10:49	conflict	high_arousal	0	0	0	0	0	0	2.487872	2.583359	0.0954871	0.03687371	2.589571	39.68053	6.525091	0.974	1666.132	2330.969	2630.415	2508.215	0.2923296	0.5796723	0.7836618	0.8824203	2490.615	2712.187	2121.824	2524.286	2712.228	0.5040762	4604.21	-12467.8	4640.885	-12365.29	221.5723	-590.3631	8503.469	3566.793398	137.3826306	-206.5477529	48.8200552	-12.5600591
Djanoa	Djanoa_385_10	385	10	SCB	other_call	inside-kitchen	10:49	conflict	high_arousal	0	0	0	0	0	0	12.57965	12.82354	0.2438831	0.01564177	15.59178	47.1681	3.106172	0.979	2540.918	3032.817	3437.238	3323.933	0.2953045	0.5019061	0.7230126	0.4819449	3350.744	3319.793	1324.729	2877.842	3631.185	0.2626721	4377.707	-12826.34	-253.8201	-16360.81	-30.95122	-1995.063	10872.43	4062.282205	934.402453	-380.4528273	-65.68050925	-79.30214112
Djanoa	Djanoa_385_12	385	12	SCB	other_call	inside-kitchen	10:49	conflict	high_arousal	0	0	0	0	0	0	13.85862	14.09091	0.2322877	0.01489808	15.59178	47.1681	4.935185	0.965	2473.29	2679.538	2767.017	2730.589	0.3107185	0.5248926	0.7424834	0.7493947	2459.047	2701.67	2140.211	2562.783	2727.191	0.4181163	2760.863	-4342.714	2088.984	-4834.17	242.6227	-561.4591	4045.998	3620.571922	170.8283012	-166.4726474	23.80850501	-39.50244681
Djanoa	Djanoa_385_13	385	13	SB	long_call	inside-kitchen	10:49	conflict	high_arousal	0	0	0	0	0	0	16.06795	16.3154	0.2474543	0.01587081	15.59178	47.1681	16.72648	0.817	2370.503	2464.879	2498.693	2479.108	0.3214515	0.5865482	0.7581783	0.7123876	2231.488	2507.651	1699.214	2303.783	2510.208	0.275481	4088.663	-4523.481	2232.035	-6534.033	276.1633	-808.4373	4550.773	3253.239762	229.7938085	-257.035578	49.29351726	-56.7061729
Djanoa	Djanoa_385_7	385	7	SCB	other_call	inside-kitchen	10:49	conflict	high_arousal	0	0	0	0	0	0	10.58866	10.87888	0.2902267	0.01861408	15.59178	47.1681	4.159376	0.916	2463.533	2826.233	2956.105	2953.185	0.3414329	0.5293382	0.7470896	0.5525064	2750.794	2946.92	1915.476	2764.744	2949.958	0.4070637	1685.816	-6011.427	1351.537	-7107.854	196.1261	-1031.444	4250.628	3903.800581	245.9038262	-244.2756707	93.77257155	-86.79487741
Djanoa	Djanoa_385_8	385	8	SCB	other_call	inside-kitchen	10:49	conflict	high_arousal	0	0	0	0	0	0	11.40622	11.69648	0.2902595	0.01861618	15.59178	47.1681	4.286582	0.924	2818.831	3124.333	3355.142	3129.064	0.3249746	0.5356613	0.7400984	0.2430162	2590.694	2726.32	1412.801	2399.623	2924.391	0.2677951	4293.031	-7112.38	934.5192	-9050.653	135.6265	-1313.519	6357.26	3387.931138	690.9793899	-340.530756	-30.79507148	-8.586781225
Djanoa	Djanoa_385_9	385	9	SCB	other_call	inside-kitchen	10:49	conflict	high_arousal	0	0	0	0	0	0	11.96252	12.21397	0.251449	0.01612702	15.59178	47.1681	4.943237	0.927	2829.597	3096.071	3378.694	3154.626	0.3117504	0.4974299	0.7134999	0.3740765	2753.14	2751.047	1200.993	2419.534	2901.338	0.2997506	1966.219	-9656.823	-16.64386	-12328.97	-2.092541	-1550.054	7354.712	3415.478978	690.8346613	-353.6025934	45.64199454	-40.91520672
Djanoa	Djanoa_387_1	387	1	SB	long_call	inside-kitchen	10:50	conflict	high_arousal	0	0	0	0	0	0	0.1144306	0.2225291	0.1080985	1	0.1080985	16.29508	19.11944	1	1757.648	1777.835	3473.575	1755.263	0.3355705	0.5708893	0.7583893	0.6566248	1659.041	1761.242	1717.373	1734.441	1770.429	0.6755138	1525.397	-1512.58	1890.876	-811.6449	102.2004	-43.86878	1521.194	2452.215629	-34.22341469	-33.82393686	1.733753175	-8.958513853
Djanoa	Djanoa_388_1	388	1	SB	long_call	inside-kitchen	10:50	conflict	high_arousal	0	0	0	0	0	0	0.08638631	0.2615932	0.1752068	1	0.1752068	19.61198	17.63427	1	1811.481	1849.837	3641.803	1841.648	0.4232462	0.5902149	0.794072	0.5018659	1658.721	1852.514	1808.969	1813.704	1853.325	0.6216707	1786.658	-669.1582	2212.163	-497.0617	193.7931	-43.5443	1519.948	2563.831817	-39.68172635	-54.04855451	-26.64177266	-14.88509751
Djanoa	Djanoa_389_1	389	1	SB	long_call	inside-kitchen	10:50	conflict	high_arousal	0	0	0	0	0	0	0.03706025	0.1680702	0.1310099	1	0.1310099	20.34839	16.62946	1	1575.961	1682.281	1721.31	1708.236	0.416234	0.6163032	0.812911	0.8930979	1473.829	1708.926	1356.803	1593.274	1720.615	0.5821976	3235.533	-6646.642	3588.999	-5375.526	235.0973	-352.1236	4660.631	2250.70538	3.381050412	-136.787165	47.00913595	-25.09035968
Djanoa	Djanoa_390_1	390	1	PY	short_call	inside-kitchen	10:50	feeding	low_arousal	0	0	0	0	0	0	0.05176233	0.1800409	0.1282786	0.02299196	5.57928	26.18429	18.84385	1	1890.884	2018.065	2056.421	2040.639	0.4859466	0.6575924	0.7721407	0.7356504	1918.698	2074.721	1848.546	2003.931	2096.303	0.3880702	3567.717	-3156.234	2432.572	-3526.311	156.0235	-226.1751	3315.805	2832.279965	47.231171	-84.9162042	-16.27164425	-20.6645246
Djanoa	Djanoa_390_3	390	3	SB	long_call	inside-kitchen	10:50	feeding	low_arousal	0	0	1	0	0	0	1.25587	1.380262	0.1243921	0.02229536	5.57928	26.18429	9.667445	1.073	1730.731	2039.598	2079.636	2052.192	0.3899016	0.5674444	0.7371491	0.7134614	2123.074	2049.972	1673.303	2037.728	2221.463	0.2918859	2709.8	-6223.156	-1175.351	-6056.153	-73.10221	-376.6688	5198.979	2879.804567	189.803047	-82.05404777	12.30134196	-57.96434311
Djanoa	Djanoa_390_4	390	4	PY	short_call	inside-kitchen	10:50	feeding	low_arousal	0	0	0	0	0	0	4.596223	4.738447	0.1422241	0.02549148	5.57928	26.18429	14.67204	0.872	1596.149	1671.515	1846.304	1655.936	0.3974175	0.5487008	0.7560976	0.5019268	1473.262	1641.413	1695.958	1625.301	1706.008	0.8714807	1877.81	-549.8417	2364.593	767.0273	168.1511	54.54489	1710.265	2297.946691	-98.43094278	-24.52955027	-9.036376017	-10.28113371
Djanoa	Djanoa_390_5	390	5	P	short_call	inside-kitchen	10:50	feeding	low_arousal	0	0	0	0	0	0	5.552033	5.631042	0.07900921	0.01416118	5.57928	26.18429	10.6674	0.845	1670.842	1721.31	3056.369	1688.364	0.3768657	0.6050517	0.7433984	0.69801	1438.582	1658.533	1746.403	1627.347	1746.403	1	3896.022	0	5567.748	2224.296	219.9517	87.86992	3896.022	2300.922706	-135.0902727	-36.43507133	-22.3377369	-2.21308323
Djanoa	Djanoa_401_1	401	1	B	long_call	inside-kitchen	10:57	feeding	low_arousal	0	0	0	0	0	0	0.2030763	0.4286393	0.225563	0.3318509	0.6797119	14.27282	8.258664	1	1875.407	3291.888	3611.522	1877.527	0.3786066	0.5859053	0.7982306	0.716414	1195.543	1854.561	1320.466	1600.294	1865.12	0.5426644	5470.183	-5279.805	5843.322	-4735.66	659.0186	-534.0949	5382.973	2258.294788	-164.6647196	-256.5871912	25.09028318	-17.65008287
Djanoa	Djanoa_401_2	401	2	P	short_call	inside-kitchen	10:57	feeding	low_arousal	0	0	0	0	0	0	0.7926158	0.8827882	0.09017242	0.1326627	0.6797119	14.27282	9.912543	0.963	1211.243	1279.88	1718.619	1236.612	0.2451597	0.4395273	0.6557707	0.1653544	1169.074	1285.556	1027.427	1217.638	1297.425	0.6020783	2364.14	-7524.71	2583.544	-5725.241	116.4822	-258.1294	4417.378	1720.306212	28.31448046	-89.16832155	36.59791532	-23.34822868
Djanoa	Djanoa_402_1	402	1	PY	short_call	outside	11:51	peaceful	low_arousal	0	0	0	0	0	0	0.1223766	0.2367583	0.1143817	0.1414203	0.8088065	18.74825	13.30121	1	673.5855	719.3436	1587.401	1905.258	0.2946075	0.4756146	0.6986519	0.3939148	1997.825	1848.126	1739.003	1855.782	1997.825	0	0	-2262.788	-2617.536	-1908.04	-149.699	-109.1224	2262.788	2624.65119	102.1219442	8.929462721	13.74001183	2.046011338
Djanoa	Djanoa_402_2	402	2	P	short_call	outside	11:51	peaceful	low_arousal	0	0	0	0	0	0	0.8601437	0.9311831	0.0710394	0.08783238	0.8088065	18.74825	16.36852	1.063	1025.519	1786.583	1802.733	1798.455	0.1953399	0.3581232	0.533993	0.3699627	1803.608	1787.982	1677.115	1763.08	1803.608	0	0	-1780.609	-439.9197	-3121.299	-15.62582	-110.8676	1977.622	2493.050361	51.40676133	-24.63366761	5.456729296	0.857883623
Djanoa	Djanoa_403_1	403	1	PY	short_call	outside	11:52	peaceful	low_arousal	0	0	0	0	0	0	0.3029079	0.4223195	0.1194116	0.03422014	3.489512	26.2108	18.72058	1	1012.397	1648.972	1811.481	1821.707	0.3657425	0.5529814	0.7751614	0.4844954	1589.556	1825.416	1606.941	1728.949	1826.815	0.4731843	4199.005	-3495.172	3950.365	-3659.182	235.8597	-218.4744	3828.069	2443.24818	1.487627186	-103.2522836	-9.924045503	-11.38445991
Djanoa	Djanoa_403_2	403	2	PY	short_call	outside	11:52	peaceful	low_arousal	0	1	0	0	0	0	2.226698	2.33494	0.1082418	0.03101917	3.489512	26.2108	8.29689	0.906	978.4149	1315.881	1816.528	1870.115	0.3016339	0.4509845	0.6510264	0.4456423	1547.982	1839.941	1740.077	1756.146	1850.383	0.60844	4591.668	-2602.59	5394.58	-1845.213	291.9595	-99.86455	3812.753	2481.97661	-98.36025477	-94.45046643	-4.841940995	-12.38520848
Djanoa	Djanoa_403_3	403	3	PY	short_call	outside	11:52	peaceful	low_arousal	0	0	0	0	0	0	2.797931	2.906563	0.1086319	0.03113097	3.489512	26.2108	14.28319	0.971	1763.704	1824.266	1909.726	1906.797	0.4202505	0.6231733	0.8043841	0.8038838	1826.921	1927.106	1674.473	1851.757	1928.81	0.4566286	2054.04	-4308.794	1844.488	-4651.173	100.1851	-252.6329	3279.143	2617.347626	62.00862215	-85.99568585	13.51345855	-11.02237268
Djanoa	Djanoa_403_4	403	4	PY	short_call	outside	11:52	peaceful	low_arousal	0	0	0	0	0	0	3.705061	3.79242	0.08735945	0.02503486	3.489512	26.2108	25.52205	1.091	1715.254	1788.602	1804.752	1800.895	0.3065144	0.4939009	0.6740202	0.5146622	1665.047	1793.921	1497.533	1695.338	1803.884	0.4261652	3729.217	-6111.149	2950.44	-6785.495	128.8744	-296.3885	5095.692	2395.952727	79.3801288	-104.3998638	-0.113388598	-6.138282947
Djanoa	Djanoa_404_1	404	1	PY	short_call	outside	11:52	peaceful	low_arousal	0	0	0	0	0	0	0.04739342	0.1662372	0.1188438	1	0.1188438	3.375909	11.17456	1	1676.898	3351.105	3394.171	3395.164	0.2944095	0.4684221	0.6617058	0.7961849	1665.065	1693.162	1505.853	1667.838	1703.428	0.4187422	770.8849	-2860.126	472.8451	-3152.182	28.09736	-187.3087	2148.731	2357.509431	37.61518912	-40.95545761	21.07636205	-24.41260512
Djanoa	Djanoa_405_1	405	1	PY	short_call	outside	14:04	food_delivery	high_arousal	0	0	0	0	0	0	0.0527083	0.1684974	0.1157891	0.04852029	2.386405	24.12463	12.67619	1	859.9823	1357.938	2444.691	1333.299	0.3046799	0.4192285	0.5837086	0.3762974	1216.49	1330.365	1412.539	1311.276	1422.362	0.8308496	2139.965	-501.556	1966.93	1419.372	113.8745	82.17385	2696.826	1854.472723	-135.8253818	-12.41962495	25.32223849	11.25635029
Djanoa	Djanoa_405_2	405	2	PY	short_call	outside	14:04	food_delivery	high_arousal	0	0	0	0	0	0	0.8965568	1.026261	0.129704	0.05435119	2.386405	24.12463	17.39919	1.078	1446.089	1502.614	1536.259	1502.58	0.3262238	0.4533217	0.6424825	0.3807718	1254.375	1542.788	1557.412	1483.115	1589.364	0.7297614	3539.129	-911.5993	4447.246	225.4942	288.4127	14.62375	2831.644	2096.347902	-145.3420587	-67.80842801	-6.093524678	-8.082896974
Djanoa	Djanoa_405_3	405	3	PY	short_call	outside	14:04	food_delivery	high_arousal	0	0	0	0	0	0	1.486987	1.585734	0.09874723	0.04137907	2.386405	24.12463	17.71681	1.077	1491.847	1524.147	3032.144	1516.775	0.3749713	0.5196326	0.6849598	0.503807	1377.604	1510.162	1425.924	1457.603	1516.386	0.5787135	2428.536	-2174.515	2684.798	-1706.133	132.5582	-84.23796	2321.452	2060.570184	-31.72257692	-53.43334564	8.063870601	-0.589503714
Djanoa	Djanoa_405_4	405	4	PY	short_call	outside	14:04	food_delivery	high_arousal	0	1	0	0	0	0	2.326239	2.439113	0.1128742	0.04729886	2.386405	24.12463	20.72718	1.131	1545.007	1608.261	1641.907	1640.853	0.4351145	0.6046605	0.7611491	0.736095	1388.531	1606.549	1517.455	1557.618	1640.809	0.6748412	3311.934	-3360.935	3863.025	-1578.64	218.018	-89.09387	3327.722	2201.314525	-73.04710848	-63.08240725	12.09462663	-19.41481785
Djanoa	Djanoa_416_1	416	1	P	short_call	outside	14:16	feeding	low_arousal	0	0	0	0	0	0	0.1284249	0.2095081	0.08108317	0.07209353	1.124694	13.40332	2.644913	1	671.5668	768.4662	973.0316	1090.162	0.2226573	0.4802797	0.7213986	0.2260109	1055.239	1073.45	1026.329	1068.727	1087.1	0.6794922	578.2897	-2338.461	449.1899	-1162.293	18.21087	-47.1212	1286.231	1511.011761	3.261878966	-16.10846499	7.681326611	-10.95982434
Djanoa	Djanoa_416_2	416	2	P	short_call	outside	14:16	feeding	low_arousal	0	0	0	0	0	0	1.161106	1.253119	0.09201251	0.08181114	1.124694	13.40332	4.208469	1.056	719.3436	962.9379	1043.015	1352.82	0.2242484	0.463036	0.6899951	0.5348178	1267.464	1501.874	1611.381	1471.388	1611.381	1	3737.716	0	5095.187	2380.246	234.4105	109.5062	3737.716	2080.402789	-152.3931906	-29.72294161	-15.06824932	-0.651290809
Djanoa	Djanoa_426_1	426	1	SB	long_call	inside-kitchen	16:41	conflict	high_arousal	0	0	0	0	0	0	0.109469	0.2632937	0.1538247	0.02141414	7.183325	31.90017	4.959561	1	2106.216	2242.145	2406.335	2474.072	0.432552	0.6654872	0.8496241	0.9739122	1576.423	2465.505	1846.283	2097.261	2467.775	0.4817622	12027.92	-7796.151	11559.69	-8051.012	889.0826	-619.2222	9836.005	2960.51143	-146.3418948	-386.0083294	-41.26784587	-3.63280531
Djanoa	Djanoa_426_12	426	12	SCB	other_call	inside-kitchen	16:41	conflict	high_arousal	0	0	0	0	0	0	7.136035	7.292794	0.1567584	0.02182255	7.183325	31.90017	6.606703	1.047	2249.21	2544.955	2750.867	2772.574	0.3704614	0.5825257	0.747577	0.7445527	2416.908	2626.485	1805.45	2405.38	2786.253	0.2141652	11001.5	-7961.949	2673.883	-10475.16	209.5769	-821.0349	8611.917	3397.544365	410.8808383	-201.5513759	-57.26787965	-25.97572981
Djanoa	Djanoa_426_2	426	2	B	long_call	inside-kitchen	16:41	conflict	high_arousal	0	0	0	0	0	0	0.6669029	0.809447	0.1425441	0.01984375	7.183325	31.90017	4.873507	1.046	2032.196	2215.901	2359.904	2192.113	0.3744234	0.6074439	0.7746143	0.6201294	1522.458	2424.881	1223.403	2119.582	2649.064	0.3393011	23293.65	-15137.83	12661.67	-16857.63	902.423	-1201.478	17903.39	2986.933007	193.9670804	-452.3037969	-136.8465569	-184.4517477
Djanoa	Djanoa_426_9	426	9	B	long_call	inside-kitchen	16:41	conflict	high_arousal	1	0	0	0	0	0	4.903383	5.035726	0.1323429	0.01842363	7.183325	31.90017	5.573319	1.109	1935.97	2454.785	2626.378	2515.233	0.3145451	0.6434812	0.8022957	0.7777227	757.7711	3200.338	2008.293	2323.458	3205.626	0.471334	39242.47	-17113.28	36912.71	-18014.5	2442.567	-1192.046	27543.08	3229.031607	-650.6519352	-1000.829675	-108.5769037	36.37867671
Djanoa	Djanoa_429_1	429	1	PY	short_call	inside-kitchen	16:47	feeding	low_arousal	0	0	0	0	0	0	0.08832789	0.2262935	0.1379656	1	0.1379656	9.537226	14.50005	1	1434.65	1579.999	1702.469	1687.351	0.2990961	0.5337716	0.7727198	0.8880387	1672.771	1580.416	1332.665	1561.401	1674.829	0.08152585	182.9835	-2700.204	-1338.818	-3591.482	-92.35539	-247.7504	2494.935	2207.32088	136.7471622	-32.55065959	19.96432569	-14.63269975
Djanoa	Djanoa_455_2	455	2	B	long_call	outside	15:13	peaceful	low_arousal	0	0	0	0	0	0	0.7919083	0.9605294	0.1686211	0.05994641	2.812865	24.29182	13.73856	1.094	1428.593	2161.395	2266.033	2259.17	0.4108392	0.538865	0.7064282	0.5097204	1844.15	2272.23	906.2978	1940.927	2309.619	0.3950036	6988.398	-13756	5077.423	-16201.2	428.0804	-1365.932	11082.56	2736.862623	395.5249098	-410.6614422	71.22905062	-97.62493497
Djanoa	Djanoa_455_3	455	3	SB	long_call	outside	15:13	peaceful	low_arousal	0	0	0	0	0	0	2.770397	2.944138	0.1737413	0.0617667	2.812865	24.29182	9.811293	1.007	1184.326	1980.045	2251.566	1910.446	0.2034717	0.3732707	0.6530932	0.2622105	1528.544	1902.197	1601.265	1769.409	1903.559	0.4730337	4563.035	-3301.743	4301.257	-3464.134	373.6531	-300.9316	3898.343	2499.424209	-14.04789441	-156.8195483	-13.63969933	-29.60207286
Djanoa	Djanoa_463_5	463	5	SCB	other_call	inside-kitchen	16:11	conflict	high_arousal	0	0	0	0	0	0	3.868316	4.135577	0.2672604	0.06508654	4.106231	31.33834	5.771573	1.012	2526.45	2998.835	3325.871	3430.752	0.3602579	0.5789072	0.7766842	0.4721001	2900.72	3220.929	2102.914	2998.94	3418.165	0.3132961	6179.805	-7166.461	2396.238	-8366.493	320.2098	-1118.016	6857.065	4234.103814	431.315672	-332.5329467	-0.649496905	-110.8619487
Djanoa	Djanoa_476_1	476	1	PY	short_call	outside	14:05	feeding	low_arousal	0	0	0	0	0	0	0.03657472	0.1522106	0.1156359	1	0.1156359	6.864742	4.890679	1	1082.043	1536.932	1612.299	662.3871	0.3077074	0.4838204	0.6864091	0.4570052	1397.402	1557.458	1499.104	1520.319	1623.114	0.7191617	2714.159	-3818.625	2768.284	-1009.278	160.0565	-58.3544	3024.234	2149.034152	-87.2976808	-53.58561066	25.0386397	-16.24567264
Djanoa	Djanoa_477_1	477	1	PY	short_call	outside	14:06	feeding	low_arousal	0	0	0	0	0	0	0.1047944	0.3569739	0.2521795	0.3465836	0.7276153	8.200087	4.909802	1	824.9908	1561.157	1729.385	1681.201	0.3619853	0.5418989	0.7519331	0.756286	1567.679	1646.054	1271.192	1569.658	1700.017	0.3426579	1531.499	-2586.897	621.5814	-2972.974	78.37503	-374.8615	2225.066	2217.702817	125.9874289	-93.67537419	-3.625459111	-33.43733892
Djanoa	Djanoa_477_2	477	2	SB	long_call	outside	14:06	feeding	low_arousal	0	0	0	0	0	0	0.6296661	0.8324097	0.2027435	0.2786411	0.7276153	8.200087	4.765548	1.019	866.7114	1152.026	2081.992	2169.432	0.3782575	0.6026172	0.7789956	0.4862103	1471.246	2089.581	1832.507	1924.862	2171.642	0.7376993	4682.927	-6377.145	6099.677	-2535.954	618.3351	-257.0741	5127.097	2718.296023	-245.1706984	-209.1255049	26.43087568	-40.98705689
Djanoa	Djanoa_479_1	479	1	PY	short_call	outside	14:06	feeding	low_arousal	0	0	0	0	0	0	0.04837493	0.1707846	0.1224097	1	0.1224097	6.764234	7.17313	1	1464.258	1499.249	1510.016	1500.651	0.2739396	0.437118	0.663271	0.3715104	1418.581	1489.709	1101.264	1419.871	1493.971	0.4415531	1394.809	-5744.749	1162.129	-6346.639	71.12796	-388.4451	3835.996	2005.731503	75.07473021	-97.67181214	43.40470501	-36.81485782
Djanoa	Djanoa_481_1	481	1	SB	long_call	inside-kitchen	16:02	conflict	high_arousal	0	0	0	0	0	0	0.3327044	0.4356279	0.1029235	0.01137504	9.048191	34.27909	1.698212	1	1726.694	2036.234	2283.192	855.3286	0.3106411	0.5968275	0.8285966	0.9386063	1660.034	2448.255	1858.742	2182.061	2489.753	0.603763	13352.11	-15472.74	15316.63	-11455.35	788.2206	-589.5126	14191.88	3079.903638	-150.2028546	-328.1139646	31.67012119	-66.80275462
Djanoa	Djanoa_481_13	481	13	SCB	other_call	inside-kitchen	16:02	conflict	high_arousal	0	0	0	0	0	0	7.684374	7.845311	0.1609365	0.0177866	9.048191	34.27909	5.215362	1.089	2655.986	3228.635	3330.917	3297.888	0.3332394	0.5651684	0.8009018	0.878519	3199.928	3336.282	2009.64	3051.216	3461.615	0.3458133	4702.028	-13791.23	1694.508	-16486.54	136.3541	-1326.643	10659.41	4308.751549	475.273596	-385.4312374	89.33985423	-63.60701423
Djanoa	Djanoa_481_14	481	14	SCB	other_call	inside-kitchen	16:02	conflict	high_arousal	0	0	0	0	0	0	8.523993	8.696172	0.1721797	0.01902918	9.048191	34.27909	3.017728	1.065	2594.751	3061.752	3281.122	3287.734	0.4194653	0.6401949	0.8174635	0.8859257	1438.099	1970.511	1916.652	1845.749	2003.191	0.6401459	5126.94	-1396.711	6184.371	-625.6161	532.4114	-53.85918	3800.75	2607.90216	-216.5042954	-154.1144411	-42.69057974	-19.05215498
Djanoa	Djanoa_481_2	481	2	SB	long_call	inside-kitchen	16:02	conflict	high_arousal	0	0	0	0	0	0	0.861112	0.9539253	0.09281338	0.01025767	9.048191	34.27909	6.920812	1.029	1923.184	2171.489	2306.744	2486.584	0.2773027	0.5805033	0.7764476	0.8325185	1773.029	2433.058	1945.136	2181.334	2434.729	0.4764609	14963.15	-10075.71	14222.71	-10514.05	660.0288	-487.9223	12403.95	3080.306821	-27.78900638	-286.8616358	-47.70331391	-31.44791437
Djanoa	Djanoa_481_3	481	3	B	long_call	inside-kitchen	16:02	conflict	high_arousal	1	0	0	0	0	0	1.657681	1.773844	0.1161635	0.01283831	9.048191	34.27909	8.442983	1.034	1919.82	2281.174	2575.237	2569.643	0.3579934	0.5367948	0.7450712	0.3774748	1687.1	2617.421	1826.569	2247.696	2646.868	0.4141934	19947.74	-12054.48	16017.45	-13616.2	930.3214	-790.8525	15322.92	3171.778205	-1.069799125	-450.0944236	-77.33228052	-60.37903814
Djanoa	Djanoa_481_4	481	4	B	long_call	inside-kitchen	16:02	conflict	high_arousal	1	0	0	0	0	0	2.395266	2.521416	0.1261492	0.01394193	9.048191	34.27909	4.92181	1.023	1861.276	2127.077	2433.925	2575.975	0.354485	0.591767	0.767931	0.6682419	859.3973	2527.02	1645.996	1836.324	2590.412	0.3971155	34554.07	-12417.8	26438.89	-13967.98	1667.623	-881.0248	21208.44	2584.950712	-376.9732911	-679.990793	-110.6944293	125.6522362
Djanoa	Djanoa_481_5	481	5	SB	long_call	inside-kitchen	16:02	conflict	high_arousal	1	0	0	0	0	0	3.407638	3.519404	0.1117653	0.01235223	9.048191	34.27909	5.398848	1.031	1806.77	2153.32	2541.254	890.4442	0.3371881	0.6305539	0.824508	0.895917	845.0311	2721.526	2014.89	2008.972	2723.017	0.4881752	34419.89	-12378.93	33579.2	-12645.01	1876.495	-706.6368	23137.88	2828.765751	-549.8701599	-690.9622255	-115.7530564	93.1964191
Djanoa	Djanoa_481_7	481	7	B	long_call	inside-kitchen	16:02	conflict	high_arousal	0	0	0	0	0	0	4.827114	4.943181	0.1160671	0.01282766	9.048191	34.27909	3.135565	1.061	2236.089	2554.376	2928.516	3034.157	0.3409535	0.5740524	0.7880031	0.7232067	2907.263	2839.129	1685.149	2636.143	3057.314	0.283028	4567.718	-16489.03	-1174.052	-19884.71	-68.13443	-1153.98	13114.45	3723.247086	551.5800967	-256.8932831	23.02192506	-59.52597216
Djanoa	Djanoa_481_8	481	8	B	long_call	inside-kitchen	16:02	conflict	high_arousal	0	0	0	0	0	0	5.427872	5.55931	0.1314389	0.01452654	9.048191	34.27909	4.671043	1.091	2223.976	2639.836	3101.454	3192.045	0.3463861	0.5494221	0.7536657	0.8103306	2277.649	3026.286	1688.605	2630.415	3203.02	0.3209778	21933.96	-16968.24	11391.41	-20354.41	748.6375	-1337.681	18561.95	3710.782428	450.3961321	-464.7957122	-131.5416823	-102.7024151
Djanoa	Djanoa_484_2	484	2	PY	short_call	inside-kitchen	16:07	feeding	low_arousal	0	0	0	0	0	0	1.072638	1.239535	0.1668974	0.1510494	1.104919	11.78969	15.7093	1.005	2100.16	2120.348	2125.394	2124.18	0.4116289	0.6034506	0.7884798	0.7377549	1953.637	2130.118	2073.645	2082.366	2134.197	0.4305872	2512.523	-637.1613	2114.843	-676.7382	176.4809	-56.47292	1444.632	2943.938884	-44.31450739	-55.65669898	-24.06633198	-8.941705303
Djanoa	Djanoa_535_1	535	1	B	long_call	inside-kitchen	16:09	feeding	low_arousal	0	0	0	0	0	0	0.02403895	0.1790735	0.1550346	1	0.1550346	11.74738	13.71592	1	1614.99	1843.781	3566.437	1705.013	0.4213836	0.678514	0.8413047	0.8079826	1454.909	1883.411	1102.844	1678.542	1912.212	0.5968797	4941.834	-12950.38	5527.817	-10069.58	428.5014	-780.5664	8170.169	2368.14261	-3.906996435	-251.495051	109.6465777	-73.74547405
Djanoa	Djanoa_545_1	545	1	PY	short_call	inside-ob,room	17:04	peaceful	low_arousal	0	0	0	0	0	0	0.2021187	0.3500424	0.1479238	0.08780012	1.684779	13.56036	11.05488	1	1352.554	1462.239	1507.997	1500.362	0.5294298	0.7401901	0.8740037	0.9742975	1527.22	1497.893	1248.544	1474.774	1527.22	0	0	-1883.917	-396.5093	-3371.325	-29.32658	-249.3495	1883.917	2084.410928	77.09086569	-44.15277954	32.751244	-26.57628087
Djanoa	Djanoa_590_1	590	1	P	short_call	inside-kitchen	16:09	food_delivery	high_arousal	0	0	0	0	0	0	0.07855387	0.2012435	0.1226897	0.2997969	0.4092427	13.44665	7.166385	1	1383.508	1402.35	1429.266	1382.522	0.2947699	0.5645906	0.792275	0.2440165	1311.14	1374.855	1376.552	1366.613	1402.35	0.8105615	917.1728	-1109.966	1038.637	27.67281	63.71498	1.697584	954.3366	1932.36132	-34.61635408	-13.44208533	-2.781491661	-6.790700615
Djanoa	Djanoa_590_2	590	2	PY	short_call	inside-kitchen	16:09	food_delivery	high_arousal	0	0	0	0	0	0	0.3466813	0.4877965	0.1411152	0.3448204	0.4092427	13.44665	7.625447	0.983	1610.28	1674.879	1716.6	1713.386	0.2751085	0.5306122	0.7830628	0.2448951	1635.435	1653.745	1401.694	1600.811	1688.444	0.143804	2612.213	-2373.325	259.5023	-3572.272	18.30986	-252.0509	2650.095	2262.718101	103.8619307	-49.76399533	12.61522276	-6.923950301
Djanoa	Djanoa_73_1	73	1	SB	long_call	inside-ob,room	14:04	feeding	low_arousal	0	0	0	0	0	0	0.06618988	0.2447281	0.1785382	0.1247973	1.430626	14.04371	8.70833	1	981.7795	1135.204	2108.235	1017.235	0.2498095	0.4514859	0.7122174	0.9322194	959.8057	1192.769	914.032	1082.799	1195.154	0.5304046	2485.269	-3353.053	2609.676	-3122.436	232.9634	-278.7371	2895.058	1529.244374	-0.600453592	-121.9678603	19.79647186	-18.78670869
Djanoa	Djanoa_74_1	74	1	SB	long_call	inside-ob,room	14:04	feeding	low_arousal	0	0	0	0	0	0	0.05446209	0.208679	0.1542169	1	0.1542169	8.925787	9.445746	1	1550.391	2347.119	4042.859	1532.49	0.2673136	0.4630201	0.7373916	0.228484	1263.25	1651.252	1047.816	1418.33	1698.819	0.5668172	4982.9	-9744.958	5031.904	-7825.813	388.0023	-603.4364	7046.75	2002.095593	-11.47658618	-224.6324617	94.57099658	-7.289075092
Djanoa	Djanoa_75_1	75	1	P	short_call	inside-ob,room	14:05	feeding	low_arousal	0	0	0	0	0	0	0.09104623	0.186287	0.09524072	1	0.09524072	9.08368	4.545311	1	1227.393	2807.391	4142.45	735.4953	0.3119048	0.5169048	0.7295238	0.5380145	1156.956	1332.266	1491.42	1325.722	1491.42	1	3511.781	0	3681.415	3342.146	175.3103	159.1542	3516.415	1874.832666	-161.1743837	-3.599574352	-9.994613216	2.563851462
Hortense	Hortense_1004_1	1004	1	P	short_call	inside-cage	17:29	food_delivery	high_arousal	0	0	0	0	0	0	0.1445316	0.2302655	0.08573388	0.02014829	4.255143	24.98688	18.73392	1	1380.144	1384.181	1394.275	1385.531	0.3128802	0.5289606	0.7267919	0.2971728	1400.12	1386.872	1371.929	1382.984	1400.12	0	0	-328.8103	-309.0485	-348.5721	-13.24796	-14.94222	488.1769	1955.878381	17.89092999	-0.728229032	-3.172158306	2.902140357
Hortense	Hortense_1004_2	1004	2	PY	short_call	inside-cage	17:29	food_delivery	high_arousal	0	0	0	0	0	0	0.7502439	0.8833553	0.1331114	0.03128246	4.255143	24.98688	18.3899	1.008	1522.128	1559.138	1564.185	1561.798	0.3097104	0.5722317	0.7596252	0.7338007	1582.608	1551.776	1578.233	1559.375	1582.608	0	0	-32.86289	-463.2505	397.5247	-30.83195	26.45753	508.062	2205.590018	-3.331649793	13.63463366	1.827358674	6.00717329
Hortense	Hortense_1004_3	1004	3	PY	short_call	inside-cage	17:29	food_delivery	high_arousal	0	0	0	0	0	0	1.775113	1.942109	0.1669953	0.03924551	4.255143	24.98688	21.751	1.003	1427.921	1454.164	1459.884	1454.481	0.3523422	0.4716904	0.7754243	0.4007238	1426.211	1443.698	1423.525	1444.707	1467.329	0.1446447	1702.269	-306.6676	209.4268	-241.5981	17.48664	-20.17287	546.3106	2042.840221	19.09292678	-4.205530917	-4.14903631	-6.531093342
Hortense	Hortense_1004_4	1004	4	P	short_call	inside-cage	17:29	food_delivery	high_arousal	0	0	0	0	0	0	2.750841	2.850396	0.09955561	0.02339654	4.255143	24.98688	21.59011	1.002	1291.319	1295.693	1302.422	1294.756	0.2348519	0.3312073	0.4961276	0.2568124	1329.623	1296.942	1324.731	1305.329	1329.623	0	0	-49.13922	-656.5301	558.2516	-32.68063	27.78854	608.3313	1846.326642	-3.123992359	11.87490034	0.232300625	4.602631443
Hortense	Hortense_1004_5	1004	5	P	short_call	inside-cage	17:29	food_delivery	high_arousal	0	0	0	0	0	0	3.705636	3.824838	0.119202	0.02801362	4.255143	24.98688	17.42995	0.901	1226.047	1231.43	1244.215	1229.328	0.4391172	0.6622907	0.8464612	0.9327006	1197.519	1222.486	1243.57	1217.666	1243.57	1	386.3247	0	418.8969	353.7525	24.96667	21.084	526.2361	1722.081046	-24.24486226	-2.645386265	-2.372305922	3.450697354
Hortense	Hortense_1004_6	1004	6	P	short_call	inside-cage	17:29	food_delivery	high_arousal	0	0	0	0	0	0	4.270629	4.399675	0.1290457	0.03032699	4.255143	24.98688	27.99274	1.041	1271.805	1280.553	1284.59	1280.643	0.3482692	0.4837463	0.745036	0.3841408	1291.549	1283.906	1285.1	1280.08	1291.549	0	0	-49.97252	-118.4581	18.51301	-7.64325	1.194512	528.3649	1810.425331	-2.91896554	-2.896121569	4.963499439	3.575075784
Hortense	Hortense_1005_1	1005	1	P	short_call	inside-cage	17:31	feeding	low_arousal	0	0	0	0	0	0	0.1513029	0.2571427	0.1058397	1	0.1058397	9.238216	12.08564	1	1223.355	1234.122	1239.505	1235.789	0.5212082	0.6970865	0.8718937	0.6571429	1150.393	1237.106	1221.211	1211.079	1240.755	0.557801	1530.598	-417.6022	1638.58	-300.3692	86.71345	-15.8955	1048.456	1712.367169	-29.28341178	-23.60678218	-4.547808557	-0.173329062
Hortense	Hortense_1006_1	1006	1	PY	short_call	inside-cage	17:31	feeding	low_arousal	0	0	0	0	0	0	0.8142987	0.9717263	0.1574275	1	0.1574275	8.665149	14.37733	1	1213.934	1248.253	1259.692	1250.441	0.3867761	0.5443676	0.7376837	0.5849544	1283.354	1222.251	1135.586	1212.286	1283.354	0	0	-938.6397	-776.2662	-1101.013	-61.10283	-86.66489	938.6397	1714.392122	55.56160454	-7.883244001	12.35042336	2.911006791
Hortense	Hortense_1007_1	1007	1	PY	short_call	inside-cage	17:37	feeding	low_arousal	1	0	0	0	0	0	0.06080087	0.3159093	0.2551084	0.1176147	2.169018	24.90643	15.16095	1	1150.344	1229.075	1250.945	1228.651	0.4244956	0.5941694	0.7975291	0.9199394	1404.214	1223.711	536.9607	1178.475	1404.214	0	0	-3399.547	-1415.107	-5383.986	-180.5029	-686.7501	3450.894	1663.669169	257.6479646	-96.06339537	135.414275	-76.99431578
Hortense	Hortense_1007_2	1007	2	PY	short_call	inside-cage	17:37	feeding	low_arousal	0	0	0	0	0	0	2.035321	2.229804	0.1944834	0.08966425	2.169018	24.90643	20.3919	1.038	1238.832	1266.758	2474.636	1238.741	0.3673041	0.6420243	0.8210121	0.8829976	1275.7	1237.45	602.8333	1163.18	1275.7	0	0	-3459.764	-393.3461	-6526.182	-38.24963	-634.6169	3580.665	1641.814068	168.381742	-118.4770824	107.2704127	-69.54977077
Hortense	Hortense_1010_1	1010	1	SB	long_call	outside-bridge	12:00	external_event	external_event	1	0	0	0	0	0	0.06702337	0.2451339	0.1781105	1	0.1781105	19.96049	9.244227	1	1184.326	1348.517	1592.111	1625.888	0.3185638	0.5355233	0.8433919	0.8949611	532.7336	1631.232	1005.346	1285.654	1631.459	0.5069229	12169.09	-7129.33	12335.02	-7028.063	1098.498	-625.8859	9683.995	1810.869716	-237.8715256	-413.8209026	-65.04358633	-76.21699298
Hortense	Hortense_1066_3	1066	3	SCB	other_call	outside-bridge	15:17	conflict	high_arousal	0	0	0	0	0	0	2.255697	2.451682	0.1959849	0.04297084	4.560881	24.02399	1.121735	0.981	2280.501	2622.004	3337.646	2902.475	0.2545412	0.4783061	0.6865672	0.5965641	1258.309	1783.683	1064.426	1641.255	1855.558	0.2433005	12525.34	-5334.609	5361.367	-7339.917	525.3735	-719.2563	7083.859	2314.268955	139.8433214	-226.3690341	-11.62850015	-131.4624231
Hortense	Hortense_1066_5	1066	5	SCB	other_call	outside-bridge	15:17	conflict	high_arousal	0	0	0	0	0	0	4.474211	4.750193	0.2759821	0.06051069	4.560881	24.02399	7.288007	1.021	2209.845	2631.761	3280.449	2157.883	0.281078	0.4739956	0.6922192	0.2990538	1458.588	1779.248	1154.674	1698.496	1964.413	0.1446749	12668.54	-3430.307	2323.774	-4526.188	320.6599	-624.5733	4766.252	2396.453154	207.5257853	-121.8991891	-26.38477412	-87.35890933
Hortense	Hortense_1067_1	1067	1	SCB	other_call	outside-bridge	15:18	conflict	high_arousal	0	0	0	0	0	0	0.09598262	0.3682355	0.2722529	0.05023564	5.419516	27.2261	7.40006	1	2513.329	2714.529	4700.631	1792.721	0.2924371	0.5388139	0.7923538	0.9454122	1631.312	1711.024	1318.052	1650.321	1891.625	0.1286651	7431.255	-2417.859	585.573	-2886.815	79.71198	-392.9719	3163.43	2331.408668	231.0094785	-74.64046085	-14.21967088	-20.04363196
Hortense	Hortense_1067_2	1067	2	SCB	other_call	outside-bridge	15:18	conflict	high_arousal	1	0	0	0	0	0	2.18655	2.452231	0.2656804	0.0490229	5.419516	27.2261	4.85279	1.129	1425.902	1770.938	2565.816	1216.208	0.2858484	0.5576135	0.8071014	0.9626028	937.1441	1821.41	1173.38	1511.788	1825.425	0.5287259	6323.539	-5207.682	6656.615	-4878.27	884.2662	-648.0304	5797.572	2131.516525	-180.7273988	-342.6795333	-13.16356528	-22.20838009
Hortense	Hortense_1069_1	1069	1	B	long_call	outside-bridge	15:18	conflict	high_arousal	1	0	0	0	0	0	0.1103387	0.3548608	0.2445221	0.06421381	3.807937	31.35023	8.965264	1	2386.148	2468.243	2799.989	1780.18	0.3488825	0.5542984	0.7598998	0.3499831	448.4673	1629.257	1070.105	1235.547	1756.736	0.6352842	8421.915	-7699.294	9657.94	-4573.43	1180.79	-559.1523	8163.561	1740.578366	-480.5059905	-416.1596597	93.85939728	-23.141595
Hortense	Hortense_1069_2	1069	2	SCB	other_call	outside-bridge	15:18	conflict	high_arousal	0	0	0	0	0	0	1.816301	2.050446	0.2341454	0.06148879	3.807937	31.35023	2.309259	1.264	1257.505	1521.287	2287.735	1249.249	0.2004648	0.4658144	0.7354251	0.07926043	1217.408	1718.403	1000.186	1528.144	1785.361	0.3195326	7591.218	-4928.028	4279.352	-6134.795	500.9953	-718.2171	5778.332	2155.178106	104.6623636	-292.0459053	-3.001198019	-111.2366518
Hortense	Hortense_1073_1	1073	1	SCB	other_call	outside-bridge	15:18	conflict	high_arousal	0	0	0	0	0	0	0.0783801	0.357243	0.2788629	1	0.2788629	16.88536	1.892111	1	1625.757	2052.383	2310.782	2309.677	0.2507116	0.4703586	0.6823616	0.5261117	719.6354	2086.806	662.6014	1628.053	2344.383	0.3085503	18882.93	-8722.045	9805.328	-10214.38	1367.171	-1424.205	11857.14	2236.070844	-23.31370722	-722.8724105	-161.9379609	-207.5306037
Hortense	Hortense_1074_2	1074	2	SCB	other_call	outside-bridge	15:19	conflict	high_arousal	0	0	0	0	0	0	2.490313	2.718302	0.2279888	0.08647818	2.636374	21.7079	2.454483	0.978	2547.311	2747.502	3025.079	1470.669	0.2976925	0.5583847	0.790929	0.1538414	1410.519	2215.366	1396.432	1940.414	2263.428	0.4115051	9091.048	-6461.915	7060.409	-7183.99	804.847	-818.9346	7543.636	2736.548928	26.94071424	-353.9573609	-61.13345111	-108.1416767
Hortense	Hortense_1075_1	1075	1	SCB	other_call	outside-bridge	15:19	conflict	high_arousal	0	0	0	0	0	0	0.09289683	0.3409847	0.2480878	0.08552068	2.90091	24.52189	2.592913	1	2444.691	2650.266	3158.652	1727.073	0.2440585	0.5280622	0.78117	0.744677	1353.526	1717.211	1215.65	1613.567	1843.608	0.194231	10170.54	-3141.337	2931.901	-4043.415	363.6845	-501.5611	4506.406	2277.263552	174.2666792	-157.8541345	-46.73890282	-83.00043823
Hortense	Hortense_1075_2	1075	2	SCB	other_call	outside-bridge	15:19	conflict	high_arousal	0	0	0	0	0	0	2.737804	2.993807	0.2560029	0.08824916	2.90091	24.52189	4.457333	1.013	2455.122	2764.661	3810.031	2044.091	0.2395926	0.5169176	0.7574845	0.08659624	1180.979	1985.314	1163.079	1743.34	2038.06	0.3677556	9103.697	-5405.908	6283.801	-6423.639	804.3356	-822.2351	6765.705	2457.36097	24.05351448	-357.624536	-63.26026702	-140.7687344
Hortense	Hortense_1076_2	1076	2	SCB	other_call	outside-bridge	15:19	conflict	high_arousal	0	0	0	0	0	0	1.112302	1.423852	0.31155	0.05489419	5.675464	29.27101	0.9993499	0.973	1634.505	2088.048	2713.857	1602.875	0.3219796	0.5508734	0.766885	0.5813187	1285.288	1635.572	1371.014	1536.178	1738.201	0.3472829	4186.043	-1805.657	2248.652	-1698.336	350.2838	-264.5583	2642.748	2169.538693	76.75883625	-147.6066018	-83.35672506	-43.12851733
Hortense	Hortense_1076_3	1076	3	SCB	other_call	outside-bridge	15:19	conflict	high_arousal	0	0	0	0	0	0	1.814821	2.081609	0.2667881	0.04700727	5.675464	29.27101	1.611269	0.867	1540.97	1905.688	2797.298	1903.9	0.2491288	0.5014875	0.7454314	0.5858709	688.4688	1897.56	1760.432	1745.126	1962.947	0.3743285	12761.84	-1213.234	9064.06	-1027.994	1209.092	-137.1283	5828.4	2460.610059	-282.1540393	-300.2435444	-205.6951561	-174.9909713
Hortense	Hortense_1076_5	1076	5	SCB	other_call	outside-bridge	15:19	conflict	high_arousal	0	1	0	0	0	0	3.590242	3.877445	0.2872027	0.05060427	5.675464	29.27101	3.167699	0.945	1705.833	2121.693	3719.524	1779.685	0.3418871	0.5519147	0.7773391	0.5518934	782.7213	1829.763	1387.007	1602.998	1831.321	0.4807976	7593.794	-2979.641	7291.305	-3083.224	1047.041	-442.7552	5540.79	2259.637472	-110.3952991	-310.6853478	-143.8994322	-142.7424925
Hortense	Hortense_1077_10	1077	10	SCB	other_call	outside-bridge	15:20	conflict	high_arousal	0	0	0	0	0	0	5.519464	5.822085	0.3026215	0.04841838	6.250136	30.23355	3.005984	1.155	1507.997	2105.544	2394.896	1389.302	0.2077027	0.4412558	0.6937659	0.4287057	1023.834	1351.443	1025.259	1315.938	1515.1	0.170019	9548.142	-1950.237	2165.14	-2155.726	327.6089	-326.1845	3363.45	1856.867369	72.03220435	-65.55845052	-22.20712924	-76.94099621
Hortense	Hortense_1077_11	1077	11	SCB	other_call	outside-bridge	15:20	conflict	high_arousal	0	0	0	0	0	0	6.082919	6.374887	0.2919682	0.0467139	6.250136	30.23355	2.457545	1.14	1485.118	1993.84	3522.025	1481.942	0.2844051	0.5327742	0.7394377	0.6319563	991.8152	2060.281	977.8746	1726.209	2068.691	0.3968323	9294.435	-6194.098	7319.058	-7414.552	1068.466	-1082.407	7446.355	2430.722475	-23.27973502	-460.5325862	-62.7646646	-184.5313737
Hortense	Hortense_1077_2	1077	2	PY	short_call	outside-bridge	15:20	conflict	high_arousal	0	0	0	0	0	0	0.852639	0.9729927	0.1203537	0.01925618	6.250136	30.23355	13.26741	1.079	1207.205	1326.984	1353.9	1349.655	0.1921628	0.3342125	0.5638659	0.1122106	1213.259	1342.577	1051.361	1268.903	1343.019	0.4605237	2341.157	-4492.023	2148.956	-4839.319	129.3175	-291.2151	3501.48	1792.56138	57.2704831	-96.61734678	18.41503622	-26.46177781
Hortense	Hortense_1094_1	1094	1	P	short_call	outside-bridge	15:55	peaceful	low_arousal	0	0	0	0	0	0	0.1500216	0.2355275	0.0855059	0.0108432	7.885671	31.34564	14.93469	1	1035.612	1058.492	1064.548	1054.179	0.2726067	0.6120392	0.835057	0.8987229	1071.999	1060.945	1042.297	1056.512	1071.999	0	0	-347.3686	-258.5549	-436.1823	-11.05399	-18.64808	438.9213	1494.143594	7.804793334	-3.107947023	4.191580213	1.809209962
Hortense	Hortense_1094_3	1094	3	P	short_call	outside-bridge	15:55	peaceful	low_arousal	0	0	0	0	0	0	1.161728	1.224948	0.06321987	0.008017056	7.885671	31.34564	12.97077	1.146	964.2838	1050.417	1119.054	1050.024	0.4053085	0.5362267	0.7342181	0.5277462	748.7353	990.8581	1110.359	960.0845	1110.359	1	5720.093	0	7659.707	3780.479	242.1228	119.5007	5720.093	1357.330708	-182.0878942	-30.65006737	0.274893474	0.506017744
Hortense	Hortense_1094_4	1094	4	SB	long_call	outside-bridge	15:55	peaceful	low_arousal	0	0	0	0	0	0	1.658832	1.798304	0.1394716	0.01768672	7.885671	31.34564	13.26652	1.169	1499.249	1555.774	1746.208	1748.613	0.3139327	0.559909	0.8364494	0.9086743	1337.274	1728.377	1451.735	1596.261	1771.569	0.3926051	7931.287	-3775.442	5608.359	-3966.999	391.1035	-276.642	5406.842	2254.594689	-10.28303857	-161.4102396	-54.17433716	-25.85523709
Hortense	Hortense_1094_8	1094	8	P	short_call	outside-bridge	15:55	peaceful	low_arousal	0	0	0	0	0	0	4.826149	4.905052	0.07890263	0.01000582	7.885671	31.34564	15.85196	1.024	1301.749	1341.451	1362.648	1344.981	0.2212644	0.4390805	0.6439655	0.1115832	1389.202	1334.142	1314.606	1337.943	1389.202	0	0	-945.4084	-1395.638	-495.179	-55.05975	-19.53546	1180.507	1892.336425	37.19202221	6.623062166	0.996134509	3.655925312
Hortense	Hortense_1104_1	1104	1	SB	long_call	outside-bridge	16:32	external_event	external_event	1	0	0	0	0	0	0.2388758	0.4421817	0.2033059	0.04447171	4.571578	20.75644	6.013239	1	968.9941	1457.529	1510.016	1473.101	0.2980147	0.5339059	0.7883114	0.2874865	708.4535	1518.468	1450.396	1300.367	1526.245	0.6381306	6303.519	-1030.973	7968.428	-669.6464	810.0141	-68.07152	4395.981	1835.865061	-339.3158973	-221.2085798	-40.0147887	24.59671293
Hortense	Hortense_1104_2	1104	2	SB	long_call	outside-bridge	16:32	external_event	external_event	1	0	0	0	0	0	0.6930614	0.8536752	0.1606138	0.03513312	4.571578	20.75644	5.093547	1.065	1013.406	1470.987	1702.469	1734.582	0.2384583	0.5016236	0.7410702	0.235335	713.5082	1662.97	1543.2	1427.245	1712.562	0.6707532	9273.492	-3202.675	11822.92	-1491.414	949.4623	-119.7708	7274.543	2014.192424	-398.1581452	-256.2661523	-38.0721886	-18.0547646
Hortense	Hortense_1104_3	1104	3	B	long_call	outside-bridge	16:32	external_event	external_event	1	0	0	0	0	0	1.064909	1.209695	0.1447856	0.03167081	4.571578	20.75644	4.83032	1.097	998.6023	1429.266	1859.93	1878.07	0.202161	0.4553711	0.7215785	0.1872841	767.3949	1879.514	1484.445	1588.69	1885.967	0.5631591	13718.54	-6348.355	15362.29	-5457.293	1112.119	-395.0686	10498.9	2240.19427	-323.371115	-361.5848734	-66.18928666	-78.24996982
Hortense	Hortense_1104_4	1104	4	B	long_call	outside-bridge	16:32	external_event	external_event	1	0	0	0	0	0	1.421335	1.589499	0.168164	0.03678467	4.571578	20.75644	7.28697	1.115	1030.902	1714.581	1921.838	1923.049	0.2274811	0.4808522	0.6921521	0.1995435	771.6232	1921.514	1749.635	1640.357	1929.748	0.5807267	11859.07	-2554.553	13675.83	-2044.191	1149.891	-171.8796	7957.891	2314.433875	-434.2643165	-322.289966	-92.3118082	-37.42886144
Hortense	Hortense_1104_5	1104	5	B	long_call	outside-bridge	16:32	external_event	external_event	1	0	0	0	0	0	1.85985	2.016374	0.1565244	0.03423859	4.571578	20.75644	5.919979	1.099	1504.633	1761.685	1907.034	1929.08	0.2170071	0.4467623	0.7249022	0.1887442	779.1861	1887.448	1775.715	1629.549	1899.201	0.5775026	12390.47	-1867.275	14160.89	-1427.675	1108.262	-111.7329	7944.428	2299.541789	-421.2212905	-290.3379685	-92.71777093	-35.14550415
Hortense	Hortense_1104_6	1104	6	B	long_call	outside-bridge	16:32	external_event	external_event	1	0	0	0	0	0	2.920683	3.108591	0.1879072	0.04110336	4.571578	20.75644	5.924398	1.076	899.0112	1085.408	1697.086	1677.044	0.2594425	0.5099554	0.7755521	0.8615519	804.6711	1792.186	1540.596	1545.605	1797.917	0.5561	9505.179	-3084.934	10510.66	-2677.807	987.5146	-251.5896	6655.176	2180.529186	-335.2973725	-294.0516748	-70.24685543	-53.09984523
Hortense	Hortense_1104_7	1104	7	B	long_call	outside-bridge	16:32	external_event	external_event	1	0	0	0	0	0	3.355552	3.56678	0.2112277	0.04620455	4.571578	20.75644	8.218408	1.118	1397.639	1749.573	3580.568	3596.976	0.2531401	0.4766506	0.692861	0.3116386	729.6548	1740.146	1473.608	1477.83	1781.676	0.6200876	8031.943	-3838.941	9567.791	-2523.699	1010.491	-266.5375	6438.769	2084.636527	-336.5152644	-295.0294068	-22.31092589	-46.13701977
Hortense	Hortense_1104_8	1104	8	SCB	other_call	outside-bridge	16:32	external_event	external_event	1	0	0	0	0	0	3.934932	4.130615	0.1956833	0.04280432	4.571578	20.75644	6.825926	1.123	1497.231	1632.486	3246.803	1614.789	0.2550406	0.5069525	0.7584009	0.8243162	819.6909	1760.156	1535.418	1518.565	1762.742	0.5309386	9076.889	-2476.632	9612.112	-2296.956	940.4648	-224.738	5988.331	2142.755845	-245.2135997	-284.2038637	-90.85116517	-43.01000933
Hortense	Hortense_1104_9	1104	9	PY	short_call	outside-bridge	16:32	external_event	external_event	0	0	0	0	0	0	4.702282	4.810454	0.1081718	0.0236618	4.571578	20.75644	6.193282	1.07	812.8784	939.386	1415.808	807.4387	0.3834382	0.5587002	0.7838574	0.7825069	543.392	843.1075	856.7948	770.4754	856.7948	1	2897.27	0	5541.474	253.0659	299.7155	13.68729	2900.796	1088.623062	-138.78543	-71.40138578	-18.69576536	0.618482782
Hortense	Hortense_1126_1	1126	1	P	short_call	outside-roof	11:07	food_delivery	high_arousal	0	0	0	0	0	0	0.2959949	0.3871964	0.09120152	0.009365723	9.737798	35.73739	9.569963	1	1248.926	1331.021	1360.629	1354.206	0.2824465	0.5275982	0.7665341	0.8938701	1226.413	1333.262	1342.775	1313.312	1344.273	0.7177227	1800.567	-58.17899	2343.154	208.6158	106.8496	9.513039	1365.067	1856.89671	-46.54822416	-23.5246942	-6.91995474	-4.027400219
Hortense	Hortense_1126_10	1126	10	PY	short_call	outside-roof	11:07	food_delivery	high_arousal	0	0	0	0	0	0	9.913105	10.03379	0.1206878	0.01239375	9.737798	35.73739	18.41311	1.244	1294.684	1298.721	1303.095	1298.746	0.2889891	0.4875986	0.6909057	0.5066246	1313.158	1301.542	1300.829	1300.946	1313.158	0	0	-102.158	-192.5048	-11.81121	-11.61649	-0.7127343	211.06	1839.902554	3.187753823	0.537514451	2.048117352	2.04848039
Hortense	Hortense_1126_2	1126	2	P	short_call	outside-roof	11:07	food_delivery	high_arousal	0	0	0	0	0	0	0.6832228	0.78298	0.09975718	0.01024433	9.737798	35.73739	12.35062	1.138	862.674	1172.55	1474.352	1310.406	0.2539213	0.4410093	0.6285519	0.533713	954.1884	1296.273	1398.982	1256.069	1398.982	1	4458.759	0	6858.351	2059.166	342.0849	102.7083	4458.759	1775.221205	-180.4886915	-55.96053131	-27.6310428	-19.55961007
Hortense	Hortense_1126_3	1126	3	P	short_call	outside-roof	11:07	food_delivery	high_arousal	0	0	0	0	0	0	2.94567	3.043077	0.09740649	0.01000293	9.737798	35.73739	17.23177	1.194	1469.978	1494.539	1521.455	1494.615	0.4117784	0.5700652	0.7192737	0.4943382	1461.632	1471.806	1517.147	1483.547	1517.147	1	569.939	0	208.9034	930.9745	10.17427	45.34148	761.5507	2098.135851	-19.92183486	7.293817464	-8.004578462	-3.311117452
Hortense	Hortense_1126_4	1126	4	P	short_call	outside-roof	11:07	food_delivery	high_arousal	0	0	0	0	0	0	3.732787	3.8353	0.1025136	0.01052739	9.737798	35.73739	12.72672	1.054	1527.512	1545.68	3027.434	1526.078	0.2764875	0.4244636	0.6308339	0.3841028	1550.166	1518.349	1516.676	1526.104	1550.166	0	0	-326.6857	-620.7421	-32.62929	-31.81726	-1.672473	433.6874	2158.341167	19.39880707	7.326783416	-1.359815004	-0.63447834
Hortense	Hortense_1126_5	1126	5	P	short_call	outside-roof	11:07	food_delivery	high_arousal	0	0	0	0	0	0	4.348852	4.415401	0.06654945	0.006834138	9.737798	35.73739	12.80356	1.079	1518.764	1526.166	1533.568	1524.137	0.3059625	0.5025554	0.6926746	0.4641356	1536.372	1526.606	1537.409	1529.83	1537.409	1	15.57853	0	-293.483	324.6401	-9.765567	10.80231	335.7812	2163.607096	1.355917205	4.399607065	-0.886026757	1.374758605
Hortense	Hortense_1126_6	1126	6	SB	long_call	outside-roof	11:07	food_delivery	high_arousal	1	1	0	0	0	0	4.806905	5.007398	0.2004932	0.02058917	9.737798	35.73739	11.8641	1.126	1286.609	1705.833	1748.9	1741.571	0.2765211	0.5300837	0.7988012	0.469443	646.1704	1763.065	1592.878	1424.703	1776.608	0.6059072	9305.522	-2325.316	11141.47	-1697.689	1116.895	-170.1876	6554.599	2010.517568	-488.1541025	-327.3551819	-27.0716216	33.92162319
Hortense	Hortense_1126_7	1126	7	PY	short_call	outside-roof	11:07	food_delivery	high_arousal	0	0	0	0	0	0	5.623398	5.762656	0.1392588	0.01430085	9.737798	35.73739	19.11192	1.307	1412.444	2752.885	2813.448	2815.536	0.3036965	0.4758183	0.6648754	0.4919677	1248.496	1403.118	1408.893	1370.169	1409.353	0.6566011	1759.203	-9.622069	2220.652	82.92972	154.6227	5.774347	1200.074	1937.125396	-63.01610253	-36.76157483	-13.30922617	-4.197300951
Hortense	Hortense_1126_8	1126	8	PY	short_call	outside-roof	11:07	food_delivery	high_arousal	0	0	0	0	0	0	6.373133	6.511671	0.1385381	0.01422684	9.737798	35.73739	18.34219	1.439	2431.233	2593.405	2666.08	2834.365	0.3180033	0.4929624	0.6754501	0.5013077	1116.53	1415.783	1187.051	1335.804	1422.441	0.5917618	3731.463	-4162.03	4320.148	-3302.073	299.2525	-228.7314	3907.204	1886.494602	-43.10996171	-104.9021033	6.317037325	-37.90054148
Hortense	Hortense_1126_9	1126	9	PY	short_call	outside-roof	11:07	food_delivery	high_arousal	0	0	0	0	0	0	8.082478	8.24557	0.1630916	0.01674831	9.737798	35.73739	15.26631	1.2	2015.373	2432.074	2624.359	1062.093	0.3047407	0.491589	0.6610594	0.6080584	1136.642	1063.508	1004.551	1068.518	1136.642	0	0	-809.9212	-896.8507	-722.9916	-73.13442	-58.95693	814.2224	1511.145072	52.86249437	3.44556831	12.4040773	-2.789690814
Hortense	Hortense_1128_1	1128	1	PY	short_call	outside-roof	11:08	food_delivery	high_arousal	0	0	0	0	0	0	0.1397567	0.2857087	0.1459521	1	0.1459521	10.11069	11.64351	1	1419.846	1536.932	1555.774	1554.295	0.3343172	0.513904	0.7108902	0.4912879	1320.894	1532.527	1550.282	1476.433	1582.771	0.8198291	2188.59	-1235.508	2900.039	243.2964	211.6333	17.7548	2039.228	2087.414543	-132.6019473	-39.14147765	9.209777503	6.298039585
Hortense	Hortense_1130_1	1130	1	PY	short_call	outside-roof	11:08	food_delivery	high_arousal	0	0	0	0	0	0	0.1093321	0.2893716	0.1800395	1	0.1800395	9.050459	11.74738	1	1398.312	1429.266	1457.529	1457.198	0.2868119	0.5251291	0.7577781	0.9339834	1400.208	1461.095	1310.857	1420.454	1466.705	0.3771947	979.1952	-1389.892	676.3759	-1668.945	60.8872	-150.2381	1261.808	2007.904731	32.47812933	-45.73714895	-5.786732656	-8.743323926
Hortense	Hortense_1132_1	1132	1	PY	short_call	outside-roof	11:09	food_delivery	high_arousal	0	0	0	0	0	0	0.1624546	0.3186467	0.1561921	0.08719604	1.791275	20.38091	14.40198	1	860.3188	1070.94	1484.782	1509.286	0.3333333	0.4759001	0.6287747	0.39842	1351.022	1542.681	1444.124	1468.566	1542.722	0.4968336	2470.32	-1254.572	2454.145	-1261.986	191.659	-98.5561	1933.178	2075.859582	-48.86300814	-58.82854168	-11.29342317	2.58530781
Hortense	Hortense_1132_2	1132	2	PY	short_call	outside-roof	11:09	food_delivery	high_arousal	0	0	0	0	0	0	1.783092	1.953729	0.1706371	0.09526017	1.791275	20.38091	18.58501	1.05	1095.502	1459.211	1477.716	1460.35	0.3573422	0.5059136	0.6648505	0.4481846	1408.771	1451.804	1451.334	1449.793	1477.247	0.7644306	524.9624	-644.6718	504.3818	-5.516982	43.03313	-0.470701	654.1008	2050.038041	-16.15688795	-10.27018246	0.408696254	-12.09616292
Hortense	Hortense_1153_1	1153	1	P	short_call	outside-roof	12:35	food_delivery	high_arousal	0	0	0	0	0	0	0.1956122	0.2715635	0.07595125	0.01201931	6.319101	14.73356	2.550633	1	847.197	1234.122	1741.498	1741.465	0.2095522	0.4349254	0.7071642	0.2000862	1737.737	1738.257	1696.487	1730.689	1738.418	0.4556627	19.69161	-1014.227	13.68725	-1099.905	0.5197819	-41.76957	638.8048	2447.371065	10.99433239	-9.752004891	5.459597325	-2.695041205
Hortense	Hortense_1153_2	1153	2	PY	short_call	outside-roof	12:35	food_delivery	high_arousal	0	0	0	0	0	0	0.8897846	1.009633	0.1198488	0.01896612	6.319101	14.73356	8.493596	1.056	1487.81	1515.399	1728.04	1500.555	0.2517972	0.461975	0.6717745	0.4769862	1539.454	1501.765	1498.762	1505.238	1539.454	0	0	-339.5277	-628.939	-50.11629	-37.6888	-3.003189	576.6671	2128.92717	18.49480666	7.030012841	-2.985441949	2.998442295
Hortense	Hortense_1153_3	1153	3	PY	short_call	outside-roof	12:35	food_delivery	high_arousal	0	0	0	0	0	0	1.676862	1.812091	0.1352285	0.02139995	6.319101	14.73356	4.775111	1.043	938.0402	1407.733	1977.69	1399.481	0.270166	0.4643636	0.6808653	0.5408729	1449.451	1392.648	1396.87	1404.639	1449.451	0	0	-388.8284	-840.1054	62.44846	-56.80308	4.222404	470.9516	1986.724192	21.11224755	12.56584756	3.568796854	1.805504994
Hortense	Hortense_1153_4	1153	4	P	short_call	outside-roof	12:35	food_delivery	high_arousal	0	0	0	0	0	0	3.346871	3.392708	0.04583711	0.00725374	6.319101	14.73356	11.27192	1.211	1018.117	1459.884	1964.905	1504.033	0.4042553	0.5640772	0.7036121	0.6099215	1557.257	1457.607	1318.308	1450.614	1557.257	0	0	-5213.013	-4348.001	-6078.025	-99.6499	-139.2996	5213.013	2051.29411	108.2173873	-9.470602533	7.425154285	-2.41421292
Hortense	Hortense_1153_6	1153	6	PY	short_call	outside-roof	12:35	food_delivery	high_arousal	0	0	0	0	0	0	6.362976	6.514713	0.1517368	0.02401241	6.319101	14.73356	7.804733	1.05	877.8145	1482.763	2715.202	1490.026	0.3964435	0.6186491	0.7993126	0.8527857	1515.371	1502.081	1492.245	1497.226	1517.447	0.3102059	44.10366	-240.7804	-175.1683	-129.6471	-13.28974	-9.836117	511.3906	2117.492567	24.29791138	-0.740010044	-9.685848129	4.88274497
Hortense	Hortense_1155_1	1155	1	PY	short_call	outside-roof	12:37	food_delivery	high_arousal	0	0	0	0	0	0	0.1965027	0.3543506	0.157848	0.1879023	0.8400537	11.3651	3.461589	1	1141.933	1394.275	2051.038	1389.522	0.3098693	0.5612699	0.7645453	0.8222111	1252.306	1371.536	1266.977	1331.913	1393.069	0.6616675	1347.753	-2361.046	1510.698	-1324.805	119.2303	-104.5589	1690.764	1882.587306	-27.74058428	-55.10981124	17.951216	-18.64293822
Hortense	Hortense_1155_2	1155	2	PY	short_call	outside-roof	12:37	food_delivery	high_arousal	0	0	0	0	0	0	0.9206725	1.036556	0.1158839	0.1379482	0.8400537	11.3651	12.29369	1.076	1406.387	1552.409	2641.855	1547.54	0.2272016	0.4655577	0.7344423	0.117775	1572.099	1484.357	1404.323	1486.464	1572.099	0	0	-1447.791	-1514.313	-1381.269	-87.74222	-80.03343	1468.586	2102.203832	79.56719834	-0.931087377	3.80707358	-1.846585484
Hortense	Hortense_1165_1	1165	1	PY	short_call	outside-roof	12:39	food_delivery	high_arousal	0	0	0	0	0	0	0.1387533	0.3591809	0.2204276	0.2871454	0.7676513	27.74111	7.233107	1	1430.612	1562.503	1993.167	1967.65	0.2710626	0.5353359	0.789425	0.3182342	1889.656	1743.866	1219.583	1729.905	1973.273	0.1378278	2752.288	-3965.819	-1322.792	-4756.962	-145.7899	-524.2828	3797.742	2443.967261	288.1538079	-71.43385169	12.18241479	-61.35884629
Hortense	Hortense_1165_2	1165	2	SCB	other_call	outside-roof	12:39	food_delivery	high_arousal	0	0	0	0	0	0	0.6541304	0.9064046	0.2522743	0.3286313	0.7676513	27.74111	2.867338	1.14	1042.342	1541.643	2044.981	1770.62	0.2304719	0.3970337	0.6090787	0.1897949	504.8974	1802.883	1190.043	1442.607	1809.828	0.4621602	11192.37	-4567.884	10290.27	-4858.52	1297.986	-612.8397	7629.357	2031.723288	-208.607612	-460.9633336	-163.3942965	-97.30563496
Hortense	Hortense_1184_1	1184	1	SCB	other_call	outside-roof	12:44	external_event	external_event	0	0	0	0	0	0	0.1431877	0.3440282	0.2008405	0.1010587	1.987365	31.59752	3.799025	1	1432.294	1529.53	1913.091	2064.886	0.2087614	0.4586203	0.70035	0.1203278	1205.371	2063.581	1204.763	1782.139	2064.44	0.4785069	8939	-8207.972	8546.192	-8552.245	858.2107	-858.8186	8557.734	2512.136401	36.23502371	-377.3710539	-29.4859102	-120.2752862
Hortense	Hortense_1226_1	1226	1	PY	short_call	outside-bridge	10:28	peaceful	low_arousal	0	0	0	0	0	0	0.09225572	0.2392395	0.1469838	1	0.1469838	19.39942	17.76784	1	1854.547	1902.997	1911.072	1908.129	0.3096267	0.5280778	0.6852823	0.6853844	1640.215	1917.659	1401.819	1802.664	1923.835	0.3708878	5202.661	-5645.285	3775.176	-7019.005	277.4448	-515.8399	5481.095	2545.349508	95.02464777	-165.4299536	19.42924765	-63.46177033
Hortense	Hortense_1233_1	1233	1	PY	short_call	outside-bridge	11:16	peaceful	low_arousal	0	0	0	0	0	0	0.1723996	0.3010471	0.1286475	1	0.1286475	10.47077	15.16834	1	1402.35	1405.042	1407.733	1403.463	0.3077737	0.4933897	0.6783007	0.4933645	1388.205	1406.259	1407.638	1397.202	1407.638	1	151.0519	0	280.6643	21.43945	18.05338	1.379065	333.1295	1975.952866	-6.140889504	-4.629217554	-1.136351977	4.53343779
Hortense	Hortense_1254_1	1254	1	PY	short_call	outside-platform	16:15	peaceful	low_arousal	0	0	0	0	0	0	0.06901287	0.1990418	0.1300289	1	0.1300289	8.537952	8.896064	1	1098.193	1135.876	1178.943	1177.495	0.3363557	0.6226678	0.838884	0.8878386	1168.045	1179.885	1080.544	1161.772	1181.922	0.6201748	172.087	-2052.692	182.1124	-1527.992	11.83994	-99.3416	914.0232	1642.461995	18.97567846	-24.64396815	16.90048642	-7.758321348
Hortense	Hortense_1257_1	1257	1	PY	short_call	outside-platform	16:15	peaceful	low_arousal	0	0	0	0	0	0	0.06994854	0.2254387	0.1554902	1	0.1554902	8.777636	7.510387	1	1406.387	2596.097	2758.942	2789.824	0.2550678	0.4204463	0.6987021	0.240765	1218.615	1416.47	1279.066	1365.431	1425.512	0.3879192	3430.119	-1538.737	2544.913	-1767.358	197.8545	-137.4034	2272.394	1929.356182	-6.783234983	-74.56333127	-16.47491233	-25.80717214
Hortense	Hortense_1262_1	1262	1	PY	short_call	outside-platform	16:24	peaceful	low_arousal	0	0	0	0	1	0	0.1542726	0.4181616	0.263889	1	0.263889	9.045835	4.266839	1	1212.589	2330.969	3111.548	2354.157	0.3269462	0.6016498	0.8265166	0.8505798	1100.082	1208.825	876.8905	1155.609	1226.94	0.2291423	2097.936	-1720.815	824.158	-2515.713	108.7431	-331.9346	1963.679	1631.907716	77.60724717	-76.25154785	19.68868717	-42.74356957
Hortense	Hortense_1282_2	1282	2	P	short_call	outside-bridge	10:06	conflict	high_arousal	0	0	0	0	0	0	1.957205	2.212041	0.2548364	0.07673195	3.321125	40.20023	8.077598	0.819	2368.652	2594.751	2736.736	2368.079	0.2249511	0.417423	0.6468233	0.2856828	2259.817	2063.662	1918.486	2094.007	2343.984	0.0931389	3546.084	-1841.174	-1539.454	-1139.368	-196.1544	-145.1762	2355.923	2961.296887	150.6240149	16.08606744	62.44424995	0.180887864
Hortense	Hortense_1282_4	1282	4	SCB	other_call	outside-bridge	10:06	conflict	high_arousal	0	0	0	0	0	0	3.245938	3.506812	0.2608741	0.07854992	3.321125	40.20023	7.486424	1.003	1724.002	2057.767	2377.4	2099.796	0.27121	0.4232441	0.6390821	0.3544554	619.7381	1819.662	1506.963	1581.521	1953.344	0.3133798	16312.68	-2492.054	9199.258	-2397.315	1199.924	-312.6987	6822.553	2229.26701	-165.2446324	-361.6280601	-242.1735731	-139.1161693
Hortense	Hortense_1287_1	1287	1	P	short_call	outside-roof	10:29	peaceful	low_arousal	0	0	0	0	0	0	0.08201409	0.1596737	0.07765963	1	0.07765963	4.857821	3.675254	1	1020.135	1625.757	1644.598	1636.739	0.2972263	0.5089051	0.7068613	0.5870907	1650.315	1601.559	1631.28	1617.432	1650.315	0	0	-245.1114	-1255.647	765.4245	-48.75655	29.72129	1024.629	2287.726812	3.193750399	18.05248452	5.072157729	2.481785315
Hortense	Hortense_1295_1	1295	1	SB	long_call	outside-bridge	12:52	food_delivery	high_arousal	0	0	0	0	0	0	0.1679901	0.3673168	0.1993268	1	0.1993268	17.84461	12.67707	1	1929.913	1981.055	1994.513	1990.405	0.3881242	0.536799	0.6851325	0.5206541	1600.291	1985.768	1594.571	1850.874	1990.568	0.5493228	3564.348	-4408.204	3867.789	-3925.187	385.4769	-391.1974	3944.587	2613.934682	-36.5410624	-164.2539517	12.47331143	-40.80338471
Hortense	Hortense_1296_1	1296	1	PY	short_call	outside-bridge	12:52	food_delivery	high_arousal	0	0	0	0	0	0	0.08681209	0.3246106	0.2377985	1	0.2377985	10.93699	10.51075	1	1431.958	1450.8	2885.449	1441.944	0.3651187	0.5899685	0.7621817	0.7417943	1352.97	1416.415	1345.257	1401.132	1428.246	0.2916408	1085.413	-492.6675	533.5962	-598.4659	63.4442	-71.15716	761.2485	1980.763595	12.41458496	-28.60001205	-0.730076622	-15.34613413
Hortense	Hortense_1303_1	1303	1	P	short_call	outside-bridge	15:06	food_delivery	high_arousal	0	0	0	0	0	0	0.09105525	0.19614	0.1050848	1	0.1050848	13.1886	16.05605	1	1863.968	3052.332	3088.669	3053.419	0.2740613	0.4844627	0.7731981	0.4252904	1414.24	1549.505	1519.467	1516.965	1551.198	0.563062	2314.668	-691.0624	2574.387	-571.6861	135.2645	-30.03775	1605.217	2144.601456	-36.61570778	-38.93217767	-11.78011047	-7.596007146
Hortense	Hortense_629_1	629	1	PY	short_call	outside-kitchen	12:19	food_delivery	high_arousal	0	1	0	0	0	0	0.09594949	0.235841	0.1398915	0.02389143	5.855302	24.72439	20.94866	1	1497.903	1531.549	3021.378	1517.228	0.2701783	0.4466775	0.6384117	0.4290652	1500.066	1514.203	1477.656	1504.449	1522.89	0.3336239	489.0365	-485.2334	202.1228	-522.5102	14.13764	-36.54737	527.5044	2127.393458	14.80732923	-13.67570916	-2.465947175	-3.575154964
Hortense	Hortense_629_2	629	2	PY	short_call	outside-kitchen	12:19	food_delivery	high_arousal	0	1	0	0	0	0	1.088159	1.243415	0.155256	0.02651545	5.855302	24.72439	16.195	0.982	1172.55	1545.68	3072.855	1171.373	0.2945816	0.5393603	0.7559515	0.7992355	1453.831	1540.774	1484.439	1513.661	1542.463	0.4247333	1344.08	-649.6658	1119.989	-725.7003	86.9425	-56.33465	947.4794	2140.009909	-6.565624923	-35.12283518	-7.8322186	-8.900345175
Hortense	Hortense_629_3	629	3	PY	short_call	outside-kitchen	12:19	food_delivery	high_arousal	0	0	0	0	0	0	2.576477	2.698261	0.1217846	0.02079903	5.855302	24.72439	15.76785	0.913	1212.925	2916.74	2959.638	2964.184	0.2711359	0.4636872	0.6571695	0.3578359	1483.462	1473.496	1467.909	1472.047	1485.43	0.1862548	86.77906	-176.7937	-163.6598	-91.74425	-9.965622	-5.586518	375.3275	2081.842304	14.78470387	-0.388114377	-3.719634716	1.360803831
Hortense	Hortense_629_4	629	4	PY	short_call	outside-kitchen	12:19	food_delivery	high_arousal	0	0	0	0	0	0	5.810362	5.951252	0.1408899	0.02406194	5.855302	24.72439	20.4183	0.938	820.9534	1147.652	1547.531	1426.59	0.2815065	0.49155	0.6978915	0.2614398	1429.141	1425.736	1429.621	1428.431	1439.663	0.1247116	598.8477	-81.43569	-48.33922	55.14635	-3.405254	3.884782	265.1482	2020.120872	7.133603388	2.170251255	-0.876361552	-0.379396016
Hortense	Hortense_630_1	630	1	P	short_call	outside-kitchen	12:19	food_delivery	high_arousal	0	0	0	0	0	0	0.07877337	0.1873831	0.1086097	0.2125403	0.5110077	10.75976	10.04566	1	1391.583	1405.042	1418.5	1403.009	0.311691	0.5200418	0.7010438	0.6044738	1453.506	1400.736	1417.383	1417.449	1453.506	0	0	-332.5917	-971.7296	306.5461	-52.76964	16.64694	763.4022	2004.831315	22.68707496	17.46867038	-3.282953211	0.085846069
Hortense	Hortense_630_2	630	2	PY	short_call	outside-kitchen	12:19	food_delivery	high_arousal	0	0	0	0	0	0	0.4139659	0.5897811	0.1758152	0.3440558	0.5110077	10.75976	14.69761	1.04	1382.162	1387.546	1391.583	1387.797	0.2404231	0.4387979	0.6749645	0.140597	1421.863	1393.707	1432.264	1392.142	1432.264	1	59.16135	0	-320.2894	438.6121	-28.15586	38.55733	631.2913	1969.287279	-3.27214838	4.863938409	0.511032779	9.545291972
Hortense	Hortense_644_1	644	1	PY	short_call	outside-kitchen	15:34	peaceful	low_arousal	0	0	0	0	0	0	0.1459324	0.3143562	0.1684239	1	0.1684239	7.264874	9.55994	1	1519.437	1589.42	1666.132	1629.998	0.2905615	0.4964319	0.7404066	0.9248309	1630.359	1596.479	1472.754	1583.194	1679.921	0.1805104	1630.219	-1500.975	-402.3225	-1469.201	-33.88036	-123.7243	1526.546	2238.527192	92.29255249	-13.89554291	-8.059637489	-9.294473366
Hortense	Hortense_647_1	647	1	SB	long_call	outside-kitchen	15:35	peaceful	low_arousal	0	0	0	0	0	0	0.1710432	0.2820926	0.1110494	0.02853791	3.891293	24.38839	14.4688	1	2165.433	2275.79	2326.932	2322.736	0.2348377	0.4245456	0.6340617	0.6307133	2137.992	2301.188	1592.897	2145.999	2323.759	0.4133825	4046.699	-11219.27	2939.158	-12756.32	163.1959	-708.2908	8253.878	3030.916584	183.5473525	-192.6107147	48.24296446	-52.47095179
Hortense	Hortense_647_3	647	3	B	long_call	outside-kitchen	15:35	peaceful	low_arousal	0	0	0	0	0	0	1.05745	1.266137	0.2086872	0.05362927	3.891293	24.38839	16.03644	1.041	2110.254	2483.72	2599.461	2602.43	0.2791481	0.4789742	0.7560578	0.6646842	1886.881	2511.578	1410.216	2244.219	2603.577	0.3632207	9455.158	-8980.226	5986.918	-10555.14	624.6965	-1101.362	9152.463	3165.354352	265.6339121	-402.4099005	22.59101902	-143.8696175
Hortense	Hortense_678_1	678	1	PY	short_call	outside-kitchen	16:48	conflict	high_arousal	1	0	0	0	0	0	0.08065031	0.2170849	0.1364346	1	0.1364346	26.67683	22.06017	1	1449.454	1465.604	1470.987	1466.208	0.3419215	0.5257646	0.7037899	0.2342235	1021.864	1469.964	1324.103	1366.102	1472.353	0.5950103	5549.256	-2683.019	6568.717	-2138.179	448.1002	-145.8608	4388.431	1929.220982	-118.5724094	-139.4651826	-37.30852834	-37.61690888
Hortense	Hortense_836_1	836	1	PY	short_call	outside-bridge	12:08	peaceful	low_arousal	0	0	0	0	0	0	0.1128049	0.2391653	0.1263604	1	0.1263604	13.87374	13.18499	1	1606.915	1690.356	1728.04	1720.054	0.3406317	0.5393037	0.7135678	0.3809422	1572.737	1701.312	1491.456	1611.328	1732.21	0.3943827	3200.07	-3146.035	2035.057	-3321.54	128.5753	-209.8556	3167.093	2277.639837	88.94105609	-75.94600772	-45.25828763	4.46265333
Hortense	Hortense_840_1	840	1	P	short_call	outside-bridge	12:24	feeding	low_arousal	0	0	0	0	0	0	0.09180371	0.1797118	0.08790806	1	0.08790806	3.584129	9.916871	1	1337.75	1359.283	1383.508	1352.561	0.2164603	0.3903509	0.6795666	0.2853521	1300.451	1367.368	1371.343	1354.788	1380.904	0.7353213	1244.619	-410.8889	1522.434	90.44827	66.9171	3.975566	1023.892	1915.691566	-34.30410358	-15.04258958	-0.429648088	-2.451274859
Hortense	Hortense_841_1	841	1	B	long_call	outside-bridge	12:25	peaceful	low_arousal	0	0	0	0	0	0	0.1594328	0.4317841	0.2723513	1	0.2723513	27.31943	5.85265	1	1118.381	1645.944	1846.472	1840.823	0.24003	0.4374324	0.6782949	0.2317245	483.6001	1829.95	729.4076	1361.241	1867.354	0.3618882	14039.61	-6547.805	9886.865	-8081.789	1346.35	-1100.543	9258.961	1914.390252	-156.510483	-595.3491753	-142.8230367	-116.9966767
Hortense	Hortense_842_1	842	1	P	short_call	outside-bridge	14:53	food_delivery	high_arousal	0	0	0	0	0	0	0.1710998	0.2564485	0.08534875	1	0.08534875	7.183178	5.753209	1	1005.331	1055.127	2068.533	1036.905	0.2736451	0.4667906	0.7149309	0.5504229	1024.986	1032.897	1017.924	1024.739	1036.417	0.3786361	353.7218	-348.7041	185.3789	-350.8595	7.91093	-14.97271	588.23	1449.154454	11.50357487	-6.458876676	-4.195977994	1.936795701
Hortense	Hortense_864_1	864	1	P	short_call	outside-roof	14:58	external_event	external_event	0	0	0	0	0	0	0.1194392	0.1938828	0.07444355	1	0.07444355	21.65502	13.46581	1	724.054	730.7831	833.0658	726.6357	0.4096863	0.5561986	0.7121535	0.722469	564.8697	722.5245	625.9471	658.5782	727.8125	0.5865235	3731.838	-3309.397	4235.553	-2594.647	157.6548	-96.57737	3598.546	930.4762184	-46.05811685	-66.83720371	9.235842703	0.340291532
Hortense	Hortense_869_3	869	3	PY	short_call	outside-bridge	12:05	food_delivery	high_arousal	0	0	0	0	0	0	3.191709	3.44016	0.2484515	0.07306193	3.400561	35.2141	6.230587	0.758	973.7045	1828.976	2380.765	1841.305	0.2702382	0.5397463	0.7390709	0.2501162	2088.098	1906.269	1835.229	1922.813	2088.098	0	0	-1017.782	-1463.703	-571.8608	-181.8296	-71.03985	1034.532	2719.817078	108.1479962	27.45114078	9.533606957	11.14959207
Hortense	Hortense_880_2	880	2	PY	short_call	outside-bridge	14:45	food_delivery	high_arousal	0	0	0	0	0	0	1.632211	1.829853	0.1976413	0.07913817	2.49742	23.54123	15.62793	0.949	1693.048	1756.638	1776.826	1762.516	0.2229234	0.3928408	0.6076182	0.3208195	1576.808	1689.922	1488.115	1634.433	1766.546	0.2729219	3517.535	-1937.579	1144.631	-2042.149	113.1132	-201.8064	2368.7	2309.994637	116.8362447	-70.39752074	-44.18936376	-14.12014337
Hortense	Hortense_880_3	880	3	PY	short_call	outside-bridge	14:45	food_delivery	high_arousal	0	0	0	0	0	0	2.69389	2.852919	0.1590289	0.06367728	2.49742	23.54123	15.60181	0.91	1625.084	1678.917	1698.431	1684.32	0.294168	0.4818195	0.6651932	0.6459447	1471.943	1670.237	1469.895	1594.36	1689.459	0.3594911	3804.758	-2155.564	2493.807	-2519.569	198.2937	-200.3422	2750.483	2253.018545	46.75292659	-90.88166987	-29.18926063	-22.2451632
Hortense	Hortense_894_1	894	1	P	short_call	outside-roof	12:45	food_delivery	high_arousal	1	0	0	0	0	0	0.1194995	0.2092347	0.08973518	0.04579288	1.959588	18.76889	9.983311	1	738.1851	759.7183	782.5974	1452.371	0.2319939	0.4374526	0.7139247	0.3268668	878.6333	1332.773	1462.491	1231.152	1462.491	1	6506.454	0	10121.77	2891.137	454.1394	129.7183	6506.454	1740.252865	-311.9395081	-69.90411091	31.73446501	18.54299285
Hortense	Hortense_894_2	894	2	PY	short_call	outside-roof	12:45	food_delivery	high_arousal	0	0	0	0	0	0	0.8684952	1.021604	0.1531091	0.07813333	1.959588	18.76889	12.23563	1.174	691.7542	2835.654	2931.207	2936.156	0.2183057	0.4000296	0.596564	0.155122	1412.93	1457.875	1369.175	1432.651	1474.199	0.3709584	1078.75	-1090.465	587.1076	-1158.66	44.94577	-88.70074	1092.773	2025.486305	20.58331087	-33.84751897	-3.816246865	-6.49044349
Hortense	Hortense_894_3	894	3	PY	short_call	outside-roof	12:45	food_delivery	high_arousal	0	0	0	0	0	0	1.509319	1.618825	0.109506	0.05588214	1.959588	18.76889	14.19099	1.119	931.311	1452.818	1490.501	1478.818	0.214123	0.4491613	0.6740526	0.1136551	1437.905	1487.594	1423.558	1459.315	1488.254	0.4699566	978.3646	-1114.626	907.5183	-1169.54	49.68933	-64.03582	1054.859	2063.37955	9.260320962	-27.47933531	-3.092985469	-0.660780042
Hortense	Hortense_894_4	894	4	SB	long_call	outside-roof	12:45	food_delivery	high_arousal	0	0	0	0	0	0	1.904099	2.079087	0.1749888	0.08929876	1.959588	18.76889	8.063965	1.172	627.1545	963.6108	1828.976	621.7312	0.2589089	0.5647272	0.8321887	0.8656847	1374.817	1966.88	1576.456	1800.506	2003.495	0.6194459	5799.819	-6412.689	6766.871	-4462.272	592.0632	-390.4238	6032.921	2541.687438	-139.5440238	-216.5916268	9.685068875	-58.19871592
Hortense	Hortense_915_1	915	1	P	short_call	outside-bridge	14:23	feeding	low_arousal	0	0	0	0	0	0	0.1162422	0.218332	0.1020898	1	0.1020898	16.16592	10.54109	1	911.1237	931.311	942.0776	934.4686	0.4580187	0.6086184	0.7485562	0.6510144	740.7584	938.4088	849.3213	873.6196	938.4345	0.4938753	3920.618	-1724.655	3872.089	-1745.277	197.6504	-89.08751	2809.155	1234.373475	-41.43200877	-74.21671542	-16.22806999	-6.700017087
Hortense	Hortense_925_1	925	1	PY	short_call	outside-bridge	16:15	feeding	low_arousal	0	0	0	0	0	0	0.1626054	0.3610386	0.1984332	0.3359333	0.5906923	11.32185	13.64668	1	1574.615	1624.411	3199.026	1593.838	0.2332305	0.4505771	0.6975203	0.4240887	1545.01	1603.488	1472.994	1573.555	1629.592	0.3075841	1385.805	-1139.744	589.3926	-1315.243	58.47753	-130.4939	1218.584	2224.4272	40.92251015	-44.587973	-9.037864103	-13.40213029
Hortense	Hortense_928_1	928	1	PY	short_call	outside-bridge	16:16	feeding	low_arousal	0	0	1	0	0	0	0.1650372	0.3548374	0.1898002	0.1434735	1.322894	20.27165	9.651603	1	2110.927	2129.768	2138.516	2132.113	0.2893668	0.6131422	0.8542413	0.8813597	1847.061	2041.491	2117.715	2028.196	2137.12	0.7148214	2137.923	-358.5116	2048.782	803.2043	194.4297	76.22418	1778.51	2867.65755	-126.6210333	-34.69253568	9.133489082	-15.7739665
Hortense	Hortense_928_2	928	2	PY	short_call	outside-bridge	16:16	feeding	low_arousal	0	0	0	0	0	0	0.7855417	0.9106075	0.1250658	0.09453961	1.322894	20.27165	9.623241	1.003	1541.643	1635.178	3127.698	1549.402	0.3346628	0.5471356	0.7186367	0.4671484	1572.734	1576.458	1523.489	1569.9	1626.039	0.3416548	1247.491	-1245.494	59.55143	-847.0585	3.723925	-52.96904	1248.388	2219.867212	41.67665114	-15.60232501	-22.03916025	-6.844614589
Hortense	Hortense_928_3	928	3	PY	short_call	outside-bridge	16:16	feeding	low_arousal	0	0	0	0	0	0	1.345717	1.487931	0.1422133	0.1075017	1.322894	20.27165	18.6135	1.168	1535.587	1574.615	3055.023	1573.844	0.2439413	0.4285714	0.636639	0.250052	1501.244	1584.268	1441.914	1516.395	1588.077	0.4698919	1299.414	-1938.794	1167.597	-2001.97	83.02393	-142.3534	1770.602	2143.875389	17.74900798	-55.36534516	6.080930663	8.511822514
Hortense	Hortense_976_1	976	1	P	short_call	inside-cage	16:28	food_delivery	high_arousal	0	0	0	0	0	0	0.05007536	0.1459674	0.09589202	0.05200697	1.84383	31.77025	21.46737	1	1714.581	1743.517	1789.948	1823.747	0.318515	0.5325136	0.7897848	0.8066594	1712.239	1803.404	1735.918	1773.047	1811.162	0.36672	2813.075	-1239.069	1901.42	-1407.553	91.16551	-67.48657	1818.586	2506.773972	6.065147535	-38.52901966	-14.31134389	-9.497100595
Hortense	Hortense_976_2	976	2	B	long_call	inside-cage	16:28	food_delivery	high_arousal	0	1	0	0	0	0	0.9269382	1.184417	0.2574785	0.1396433	1.84383	31.77025	11.46484	1	1530.203	1565.195	1663.44	1529.033	0.3459269	0.6044033	0.7520035	0.6887072	1474.635	1559.259	1534.934	1570.257	1669.369	0.2137003	3539.12	-664.0214	657.3266	-188.9443	84.62373	-24.32454	1418.908	2219.747149	53.29451393	-5.962769921	-40.42373827	-28.92056941
Hortense	Hortense_977_1	977	1	PY	short_call	inside-cage	16:28	food_delivery	high_arousal	0	0	0	0	0	0	0.07020852	0.1927416	0.122533	0.0161916	7.56769	32.34803	17.91341	1	1450.8	1646.617	1746.881	1767.677	0.2794226	0.5338638	0.734641	0.6166409	1768.267	1666.175	1539.432	1661.597	1768.267	0	0	-1867.54	-1666.37	-2068.709	-102.0927	-126.7426	1867.54	2349.744045	112.4973021	-6.10339724	2.321081199	-1.604688375
Hortense	Hortense_977_2	977	2	PY	short_call	inside-cage	16:28	food_delivery	high_arousal	0	0	0	0	0	0	1.648177	1.823923	0.1757463	0.02322324	7.56769	32.34803	20.29343	1.043	1597.495	1619.701	3194.989	1618.481	0.3	0.4789677	0.7416774	0.436491	1583.268	1540.478	1449.512	1538.967	1607.499	0.2251581	612.3615	-1160.174	-486.949	-1035.198	-42.78974	-90.96607	1036.829	2176.10651	79.82723338	-10.72677655	-12.4707301	-7.162626838
Hortense	Hortense_977_3	977	3	PY	short_call	inside-cage	16:28	food_delivery	high_arousal	0	0	0	0	0	0	2.029502	2.25763	0.2281277	0.03014496	7.56769	32.34803	22.37801	0.97	1466.277	1498.24	1504.633	1501.07	0.3256461	0.5138171	0.6854871	0.545829	1439.845	1487.514	1454.272	1469.441	1500.144	0.6347393	416.4245	-550.5087	417.9145	-291.4309	47.66894	-33.24173	498.1773	2077.78809	-8.604945984	-25.48827324	1.128480104	-1.469031148
Hortense	Hortense_977_4	977	4	PY	short_call	inside-cage	16:28	food_delivery	high_arousal	0	0	0	0	0	0	3.603655	3.818686	0.2150308	0.02841432	7.56769	32.34803	10.14515	0.842	1545.007	1587.737	2117.319	1600.076	0.3348097	0.5572076	0.7204471	0.5584123	1573.607	1569.762	1559.063	1569.727	1592.853	0.2582207	346.6086	-211.842	-35.76754	-99.5094	-3.845561	-10.69879	362.7316	2219.884786	15.40455754	-4.42512412	-7.512682781	-3.473699086
Hortense	Hortense_977_5	977	5	PY	short_call	inside-cage	16:28	food_delivery	high_arousal	0	0	0	0	0	0	4.158147	4.386976	0.2288287	0.03023759	7.56769	32.34803	15.30441	0.885	858.4682	1462.576	1511.362	1505.533	0.304895	0.5486524	0.7166072	0.6999569	1482.134	1506.646	1517.209	1504.365	1525.797	0.7532501	253.3147	-152.0927	214.2348	92.32613	24.51153	10.56344	257.1823	2127.429097	-21.51522726	-4.787872717	2.271483067	-1.799932167
Hortense	Hortense_977_6	977	6	PY	short_call	inside-cage	16:28	food_delivery	high_arousal	0	1	0	0	0	0	7.473569	7.637899	0.1643294	0.0217146	7.56769	32.34803	12.67981	0.875	954.3583	1500.932	1955.484	1502.438	0.3903684	0.5520905	0.7770112	0.680513	1546.395	1491.046	1477.759	1489.545	1546.395	0	0	-417.678	-673.6383	-161.7178	-55.34928	-13.28749	647.7217	2106.857176	15.71469316	6.521209091	13.20095641	10.19869821
Hortense	Hortense_997_1	997	1	P	short_call	inside-cage	16:48	peaceful	low_arousal	0	0	0	0	0	0	0.1394812	0.1925118	0.05303053	0.02328941	2.277023	11.8499	14.71329	1	824.9908	1092.81	1343.806	1098.901	0.387345	0.6100898	0.7823856	0.7057239	1122.074	1112.223	1109.598	1111.128	1122.074	0	0	-235.2474	-371.5056	-98.98931	-9.850568	-2.624728	816.9517	1571.43946	-0.911104709	0.734210983	6.613496098	2.247515387
Jill	Jill_1002_1	1002	1	PY	short_call	inside-cage	17:20	food_delivery	high_arousal	0	0	0	0	0	0	0.1705711	0.3357369	0.1651658	0.05407316	3.054487	25.24475	20.14499	1	895.4784	1714.918	1827.126	1831.444	0.3406096	0.5	0.6495058	0.3693201	1535.066	1842.943	1747.274	1770.461	1843.83	0.5177165	3610.887	-1212.143	3728.096	-1158.457	307.8769	-95.66871	2498.047	2501.973627	-84.72563184	-79.5532101	-18.94851272	-22.01248196
Jill	Jill_1002_2	1002	2	PY	short_call	inside-cage	17:20	food_delivery	high_arousal	0	0	0	0	0	0	3.087929	3.225058	0.1371292	0.04489433	3.054487	25.24475	22.13133	1.009	1645.103	1674.543	1717.609	1719.414	0.5121548	0.7074582	0.8933355	0.9057133	1406.058	1722.695	1662.069	1652.759	1729.391	0.6346353	3715.314	-1343.694	4618.09	-884.2275	316.6374	-60.62669	2848.773	2335.672611	-101.6308026	-89.92435279	-27.26553806	-21.48375372
Jill	Jill_1012_1	1012	1	B	long_call	outside-bridge	12:06	conflict	high_arousal	0	0	0	0	0	0	0.1550624	0.2592422	0.1041799	0.04452066	2.340034	38.22525	6.955619	1	1956.83	2207.153	2383.456	2380.577	0.2707291	0.5647443	0.7564744	0.7420476	1971.386	2330.359	1646.724	2121.014	2345.642	0.4238038	8476.564	-11643.19	6891.408	-13124.13	358.973	-683.6353	10300.87	2995.144312	153.9871624	-245.0085913	3.583041978	-41.07077617
Jill	Jill_1012_2	1012	2	B	long_call	outside-bridge	12:06	conflict	high_arousal	0	1	0	0	0	0	0.7193317	0.8292239	0.1098923	0.04696182	2.340034	38.22525	4.794006	0.84	1810.135	2069.879	2193.695	2186.872	0.2447379	0.5084606	0.7346265	0.699982	1226.146	2143.167	978.2362	1802.102	2169.312	0.4136745	20747.33	-18485.59	16689.45	-21201.32	917.0208	-1164.93	19420.94	2538.619323	209.4694787	-442.3793801	-28.67869337	-143.6050355
Jill	Jill_1012_3	1012	3	SCB	other_call	outside-bridge	12:06	conflict	high_arousal	0	0	0	0	0	0	1.133268	1.29161	0.1583415	0.06766631	2.340034	38.22525	9.021792	0.91	2401.625	2554.376	2715.875	2532.07	0.3318058	0.5383073	0.7045682	0.5753813	1257.399	2616.09	1780.478	2258.045	2616.217	0.5030481	17059.13	-10620.91	17161.53	-10554.56	1358.691	-835.6122	13862.11	3182.874727	15.51698449	-406.6983409	-105.1276406	-140.4793891
Jill	Jill_1012_4	1012	4	SCB	other_call	outside-bridge	12:06	conflict	high_arousal	0	0	0	0	0	0	1.601677	1.784652	0.1829748	0.07819321	2.340034	38.22525	7.560276	0.819	2521.404	2565.143	2650.603	2563.292	0.4141777	0.6246127	0.7932829	0.9287993	2273.442	2537.301	2010.636	2447.044	2566.148	0.342775	4666.922	-4619.426	2884.097	-5756.691	263.8585	-526.6647	4741.258	3456.318502	107.5403973	-169.4523813	40.82027468	-91.87619283
Jill	Jill_1012_5	1012	5	B	long_call	outside-bridge	12:06	conflict	high_arousal	0	0	0	0	0	0	2.360859	2.495097	0.1342377	0.05736569	2.340034	38.22525	7.326286	0.817	2258.968	2399.606	7024.535	7190.327	0.2793919	0.5631757	0.7432432	0.7037223	1213.014	2357.264	2101.254	2172.001	2371.778	0.3710352	23265.13	-3204.095	17048.12	-3814.277	1144.25	-256.0099	10647.31	3064.355716	-157.229739	-286.167382	-144.0486012	-124.7290423
Jill	Jill_1013_1	1013	1	B	long_call	outside-bridge	12:18	peaceful	low_arousal	1	0	0	0	0	0	0.3998739	0.5379321	0.1380582	0.0523222	2.638616	25.78378	6.271911	1	965.6296	1621.046	2077.281	937.8535	0.1932994	0.4127114	0.6636558	0.1908185	767.362	2144.839	920.7958	1629.094	2144.991	0.495051	20156.73	-17560.66	19955.03	-17732.28	1377.477	-1224.044	18845.17	2292.78215	-28.99875702	-650.9978233	-61.59358395	-149.0407131
Jill	Jill_1013_2	1013	2	B	long_call	outside-bridge	12:18	peaceful	low_arousal	1	0	0	0	0	0	1.397566	1.620107	0.2225409	0.08434	2.638616	25.78378	7.327106	0.958	1349.526	1552.746	2065.842	1356.651	0.1960465	0.3983085	0.708172	0.1554885	597.887	2242.167	1002.22	1707.791	2246.368	0.4796294	15444.3	-10743.59	14777.33	-11143.54	1644.28	-1239.947	12997.64	2402.33416	-174.6556193	-673.7355572	-100.4843236	-181.9930128
Jill	Jill_1013_3	1013	3	B	long_call	outside-bridge	12:18	peaceful	low_arousal	1	0	0	0	0	0	2.337029	2.517234	0.1802045	0.06829509	2.638616	25.78378	6.840622	0.974	1487.81	1734.769	2172.162	2230.127	0.260224	0.4921354	0.7639361	0.8108241	758.4181	2211.619	1190.998	1782.366	2211.781	0.5070664	15905.36	-11491.57	16128.35	-11327.36	1453.201	-1020.621	13729.59	2509.198646	-106.233528	-569.8499017	-73.38262081	-166.7962606
Jill	Jill_1013_4	1013	4	B	long_call	outside-bridge	12:18	peaceful	low_arousal	1	0	0	0	0	0	2.879989	3.03849	0.1585014	0.06006989	2.638616	25.78378	5.960371	1.036	987.8357	1055.127	1892.903	1016.495	0.1930176	0.4092145	0.7039634	0.2084762	882.3414	2210.815	1164.758	1706.127	2216.724	0.4596866	18314.1	-12283.53	16762.92	-13199.34	1328.473	-1046.057	15055.41	2403.16534	-117.7891288	-628.6235456	-87.95016742	-103.2294769
Jill	Jill_1017_1	1017	1	P	short_call	outside-bridge	12:35	food_delivery	high_arousal	0	0	0	0	0	0	0.08621334	0.1590099	0.0727966	1	0.0727966	17.87538	21.45618	1	1429.266	1448.108	1464.258	1451.574	0.3728972	0.5638629	0.7302181	0.6113288	1234.91	1416.118	1538.602	1406.475	1538.602	1	4171.793	0	4978.464	3365.122	181.2076	122.4847	4171.793	1988.776468	-120.4448951	-15.03522121	-21.94326441	-5.043036696
Jill	Jill_1020_1	1020	1	PY	short_call	outside-bridge	12:35	food_delivery	high_arousal	0	0	0	0	0	0	0.1099751	0.3537978	0.2438228	0.1230698	1.981175	25.97579	14.29218	1	1919.147	1929.913	1952.792	1918.561	0.3513765	0.5448289	0.7729725	0.8672201	1810.392	1904.469	1940.918	1898.773	1943.015	0.9040694	601.6484	-89.66663	771.682	298.9783	94.07683	36.44886	553.6603	2684.941335	-49.33663104	-9.670596565	-9.648501715	-5.080555094
Jill	Jill_1020_2	1020	2	PY	short_call	outside-bridge	12:35	food_delivery	high_arousal	0	0	0	0	0	0	0.5915643	0.813785	0.2222207	0.1121661	1.981175	25.97579	11.57759	0.959	1146.98	1934.624	2056.421	1955.621	0.2213265	0.3991837	0.6402041	0.221177	1905.458	1950.523	1929.981	1939.236	1967.49	0.6231185	447.981	-447.8621	405.5869	-184.8782	45.06489	-20.54188	448.2234	2742.189313	-16.21279206	-17.19480263	5.188597812	-0.885159554
Jill	Jill_1020_3	1020	3	PY	short_call	outside-bridge	12:35	food_delivery	high_arousal	0	0	0	0	0	0	1.935447	2.091151	0.155704	0.07859172	1.981175	25.97579	24.26026	1.256	1887.52	1962.886	1997.205	1995.062	0.2756662	0.4858017	0.6638998	0.5697513	1832.841	1988.528	1970.774	1948.61	2000.107	0.6512107	1649.627	-540.1191	1999.782	-228.048	155.687	-17.75399	1293.638	2755.088247	-63.42659029	-43.25104168	-2.268446124	-2.70442727
Jill	Jill_1026_1	1026	1	SB	long_call	outside-bridge	13:26	peaceful	low_arousal	0	1	0	0	0	0	0.09157706	0.2694251	0.177848	1	0.177848	16.82214	14.33101	1	1898.959	2077.954	2139.862	2135.541	0.2738748	0.5177866	0.7520082	0.3873537	1699.212	2127.779	1773.844	1995.388	2132.49	0.5524407	4409.928	-4505.733	4819.474	-3980.192	428.567	-353.9346	4452.748	2818.23324	12.11959416	-177.2453325	-17.94513545	-49.49096863
Jill	Jill_1037_1	1037	1	PY	short_call	outside-bridge	14:32	food_delivery	high_arousal	0	0	0	0	0	0	0.1893707	0.4006765	0.2113057	0.06351635	3.326793	22.12053	15.03848	1	1021.145	1825.612	1877.426	1875.303	0.3721429	0.5475909	0.6885932	0.6043783	1651.853	1857.554	1851.621	1822.546	1876.527	0.7358452	1444.957	-446.2045	1946.95	-56.15396	205.7008	-5.932827	1181.13	2576.465496	-78.77310281	-49.32085684	-17.50116822	-13.70977896
Jill	Jill_1037_2	1037	2	PY	short_call	outside-bridge	14:32	food_delivery	high_arousal	0	0	0	0	0	0	1.717319	1.913167	0.1958473	0.05886969	3.326793	22.12053	19.09501	1.121	1913.091	1987.447	1998.55	1993.379	0.3605419	0.5423179	0.7272201	0.4155261	1692.417	1986.589	1917.438	1898.739	1993.519	0.6770942	2270.633	-1203.044	3004.1	-706.1747	294.1724	-69.15119	1966.05	2683.897926	-102.631539	-92.27095948	-7.146312718	-4.138265017
Jill	Jill_1037_3	1037	3	PY	short_call	outside-bridge	14:32	food_delivery	high_arousal	0	0	0	0	0	0	3.353228	3.516164	0.1629362	0.04897697	3.326793	22.12053	19.87426	1.081	1684.973	1891.557	1919.147	1918.499	0.4099638	0.5897579	0.7566101	0.570207	1731.889	1882.791	1904.53	1861.649	1918.137	0.7509935	1522.081	-335.3682	1852.283	266.8452	150.902	21.73937	1239.542	2632.156634	-74.814999	-30.73210835	-5.392720793	-10.18256407
Jill	Jill_1038_1	1038	1	PY	short_call	outside-bridge	14:32	food_delivery	high_arousal	1	0	0	0	0	0	0.2022789	0.3767484	0.1744695	0.0225912	7.722896	35.56282	12.13925	1	1010.715	1322.61	1831.332	1823.701	0.2499025	0.4896686	0.6909682	0.2771312	1561.513	1810.943	1870.59	1759.333	1870.592	0.9961239	1778.433	-4.245198	2859.301	683.7438	249.4305	59.64622	1907.584	2487.459084	-126.5822247	-49.00036358	-25.64886705	14.26416036
Jill	Jill_1038_2	1038	2	PY	short_call	outside-bridge	14:32	food_delivery	high_arousal	0	0	0	0	0	0	1.707302	1.864946	0.1576431	0.02041244	7.722896	35.56282	26.02846	1.27	1836.21	1875.576	1886.006	1882.801	0.3311277	0.5280495	0.7146145	0.6024236	1685.21	1866.163	1848.43	1824.768	1882.614	0.7034955	1779.993	-731.3319	2295.729	-224.9806	180.9529	-17.73333	1476.791	2579.792847	-73.58033349	-45.72468998	-4.098341568	-7.945964449
Jill	Jill_1038_3	1038	3	P	short_call	outside-bridge	14:32	food_delivery	high_arousal	0	0	0	0	0	0	4.720774	4.779447	0.05867304	0.007597285	7.722896	35.56282	12.24953	0.925	934.6756	1162.288	1594.298	1592.088	0.2990726	0.5258887	0.7260433	0.2857187	1593.407	1582.272	1604.567	1588.625	1604.567	1	190.2049	0	-379.5477	759.9574	-11.13461	22.29451	617.3877	2246.803262	-6.282490132	7.458517168	0.806586223	1.381081854
Jill	Jill_1038_4	1038	4	PY	short_call	outside-bridge	14:32	food_delivery	high_arousal	0	0	0	0	0	0	6.105018	6.253074	0.1480557	0.01917101	7.722896	35.56282	16.39527	1.101	1922.511	2009.99	2051.038	2058.173	0.4480858	0.593415	0.7529862	0.4636378	1720.131	1955.112	2055.903	1930.974	2055.903	1	2267.881	0	3174.233	1361.529	234.9817	100.7911	2267.881	2730.201451	-160.2649242	-38.56313953	-4.66114028	-8.589050352
Jill	Jill_1038_5	1038	5	PY	short_call	outside-bridge	14:32	food_delivery	high_arousal	0	0	0	0	0	0	7.779707	7.925174	0.1454669	0.0188358	7.722896	35.56282	21.63253	1.206	1224.364	1792.303	1827.294	1839.706	0.2840218	0.4617303	0.6503507	0.3395097	1727.434	1821.725	1826.208	1806.403	1842.524	0.7797428	1014.666	-509.2449	1296.402	61.62556	94.29179	4.482241	910.0682	2554.220908	-45.50743634	-20.76414322	-3.536145822	-7.631544856
Jill	Jill_1061_1	1061	1	B	long_call	outside-bridge	15:15	conflict	high_arousal	0	0	0	0	0	0	0.06062506	0.2064845	0.1458595	0.04193654	3.4781	30.45115	9.397023	1	2614.938	2857.187	5449.246	2446.945	0.1825249	0.5166356	0.7192164	0.5975353	1613.322	2535.868	1816.041	2167.109	2538.022	0.4853415	13062.28	-9617.722	12649.79	-9870.141	922.5459	-719.8268	11288.82	3058.344171	-154.7048444	-382.5293623	-9.559707319	-29.44221015
Jill	Jill_1061_5	1061	5	B	long_call	outside-bridge	15:15	conflict	high_arousal	0	0	0	0	0	0	3.33168	3.538725	0.2070449	0.05952817	3.4781	30.45115	14.72246	1.159	2399.606	2484.393	2612.247	2449.033	0.318366	0.4795751	0.6587449	0.6575867	1537.777	2564.753	1719.4	2190.899	2564.881	0.5037701	9847.313	-8229.185	9920.323	-8165.894	1026.976	-845.3533	9044.223	3090.430191	16.20542339	-428.7572992	-60.09419752	-69.56347059
Jill	Jill_1070_1	1070	1	SCB	other_call	outside-bridge	15:18	conflict	high_arousal	1	0	0	0	0	0	0.06967654	0.303977	0.2343004	1	0.2343004	19.15662	4.206883	1	2033.542	2244.836	2672.809	2103.563	0.2517422	0.5288424	0.7575494	0.1094033	872.3872	2403.466	1871.277	2059.943	2422.27	0.4477044	14775.24	-4257.958	13069.36	-4542.789	1531.079	-532.1887	8966.563	2903.44864	-183.8695101	-448.9331831	-230.5560219	-162.4426878
Jill	Jill_1187_1	1187	1	PY	short_call	outside-bridge	09:35	peaceful	low_arousal	0	0	0	0	0	0	0.2818967	0.4051108	0.1232141	0.05682658	2.168249	17.83299	9.492324	1	1595.476	1617.682	1627.776	1623.6	0.2403828	0.3927848	0.6169704	0.2408466	1631.964	1607.984	1557.317	1605.159	1631.964	0	0	-605.8303	-389.2378	-822.4228	-23.9798	-50.66706	828.8258	2269.888188	22.62196566	-6.652620969	5.346917117	-3.025079626
Jill	Jill_1187_2	1187	2	PY	short_call	outside-bridge	09:35	peaceful	low_arousal	0	0	0	0	0	0	0.8392328	0.9790694	0.1398366	0.0644929	2.168249	17.83299	16.80796	1.09	1376.106	1836.378	1860.603	1853.972	0.3880331	0.5981839	0.762121	0.6515717	1604.725	1828.501	1916.138	1797.623	1916.138	1	2226.976	0	3200.525	1253.426	223.7753	87.63747	2226.976	2541.697371	-121.8830531	-34.57929881	-23.18888853	-4.461415407
Jill	Jill_1187_3	1187	3	PY	short_call	outside-bridge	09:35	peaceful	low_arousal	0	0	0	0	0	0	2.337294	2.450145	0.1128512	0.05204716	2.168249	17.83299	15.71083	1.117	1102.231	1797.013	1816.528	1814.292	0.4115756	0.5492363	0.6844855	0.5696019	1730.625	1807.284	1802.493	1786.796	1813.896	0.6337801	1164.261	-275.9213	1358.597	-84.92103	76.65961	-4.791719	873.1676	2526.6253	-34.04728566	-20.19112329	-0.025446784	-0.719529995
Jill	Jill_1188_1	1188	1	PY	short_call	outside-bridge	09:47	peaceful	low_arousal	0	0	0	0	0	0	0.2328656	0.4094785	0.1766128	1	0.1766128	7.096255	5.69603	1	1682.281	1701.123	1756.302	1684.61	0.2423931	0.5163692	0.7231994	0.5916569	1671.406	1668.231	1712.688	1693.647	1752.829	0.8493601	542.7907	-1508.796	-35.96317	503.443	-3.175778	44.45724	897.6355	2395.116405	-37.62683735	17.13635791	6.042704521	-11.92116206
Jill	Jill_1189_1	1189	1	SB	long_call	outside-bridge	09:48	peaceful	low_arousal	0	0	0	0	0	0	0.1130152	0.2686666	0.1556514	0.07771248	2.002914	25.14355	14.34908	1	2030.177	2100.16	2109.581	2106.155	0.4273019	0.5977564	0.7578671	0.7467722	1357.062	2098.31	1952.82	1943.476	2100.659	0.6872392	6951.469	-3036.853	9524.469	-1869.444	741.2487	-145.4908	5734.901	2744.400114	-213.5276259	-211.0527151	-77.32694587	-61.73615167
Jill	Jill_1189_2	1189	2	PY	short_call	outside-bridge	09:48	peaceful	low_arousal	0	0	0	0	0	0	0.9099676	1.057938	0.1479701	0.07387742	2.002914	25.14355	19.13345	1.068	2021.429	2060.122	2094.777	2092.223	0.3218391	0.5295019	0.72659	0.7285071	1706.379	2071.639	1803.131	1975.708	2091.067	0.3579597	7262.728	-3030.816	4936.936	-3629.219	365.2596	-268.5081	4545.592	2790.941828	-13.19617868	-146.1674005	-32.49983444	-57.74248225
Jill	Jill_1189_3	1189	3	PY	short_call	outside-bridge	09:48	peaceful	low_arousal	0	0	0	0	0	0	1.974459	2.11593	0.1414708	0.07063246	2.002914	25.14355	18.2601	1.08	1968.942	2024.458	3765.619	2026.741	0.3638987	0.5477717	0.7119269	0.4528051	1624.889	1997.969	1840.126	1901.588	2035.873	0.6338245	4583.415	-3778.678	5274.299	-2231.457	373.0796	-157.8429	4288.602	2686.8562	-97.25803949	-120.9480977	7.670354157	-27.4231549
Jill	Jill_1193_1	1193	1	PY	short_call	outside-bridge	10:16	peaceful	low_arousal	0	0	0	0	0	0	0.5506423	0.6982932	0.1476509	0.03205143	4.606687	25.46072	5.715604	1	880.1697	1120.399	1777.499	1793.251	0.2914619	0.529484	0.7587531	0.8441991	1740.801	1755.83	1781.329	1760.689	1781.329	1	274.4838	0	203.5779	345.3897	15.02923	25.49855	274.7384	2489.995154	-17.45583137	3.555140441	-1.759205487	-2.291701464
Jill	Jill_1193_2	1193	2	P	short_call	outside-bridge	10:16	peaceful	low_arousal	0	0	0	0	0	0	1.846995	1.917189	0.07019334	0.01523727	4.606687	25.46072	4.226031	1.009	865.7021	1086.754	1381.153	1300.589	0.3294574	0.5293928	0.7412791	0.3677814	1476.117	1316.258	1269.955	1346.445	1476.117	0	0	-2937.048	-4554.815	-1319.281	-159.8588	-46.30237	2937.315	1904.539832	97.24536662	27.12748953	2.683171309	-2.972124626
Jill	Jill_1193_3	1193	3	PY	short_call	outside-bridge	10:16	peaceful	low_arousal	0	0	0	0	0	0	2.502657	2.615693	0.1130357	0.02453731	4.606687	25.46072	17.34262	1.228	1802.06	1825.612	1832.341	1829.772	0.3905717	0.5662989	0.8082247	0.5350092	1671.915	1812.567	1823.499	1795.929	1835.038	0.815042	1770.591	-551.8966	2488.621	193.4349	140.6516	10.93253	1545.799	2539.142377	-53.55432876	-27.59091103	-14.95101063	-14.31297
Jill	Jill_1193_4	1193	4	PY	short_call	outside-bridge	10:16	peaceful	low_arousal	0	0	0	0	0	0	3.137011	3.264717	0.127706	0.02772187	4.606687	25.46072	16.8604	1.239	1201.485	1865.65	1875.071	1873.52	0.3620384	0.5589489	0.7384588	0.4452979	1508.431	1897.201	1818.937	1809.475	1899.977	0.4640137	6607.543	-1183.946	6088.512	-1225.688	388.7697	-78.26386	3700.939	2556.920715	-89.51417386	-105.6857113	-52.55084855	-27.45536294
Jill	Jill_1193_5	1193	5	P	short_call	outside-bridge	10:16	peaceful	low_arousal	0	0	0	0	0	0	5.054293	5.15733	0.1030366	0.02236674	4.606687	25.46072	25.3971	1.372	1872.211	1878.267	1882.641	1879.2	0.3492518	0.5283891	0.7194102	0.4980869	1778.32	1885.766	1868.506	1860.741	1886.108	0.5800032	1803.632	-406.7441	2085.576	-335.0144	107.4453	-17.25937	1234.51	2630.956949	-33.29356532	-31.51050278	-10.42175612	-6.257932987
Jill	Jill_1199_1	1199	1	PY	short_call	outside-bridge	12:44	food_delivery	high_arousal	0	0	0	0	0	0	0.1886819	0.3059214	0.1172395	1	0.1172395	6.255104	4.156698	1	1127.802	2355.194	2613.593	2581.659	0.3137331	0.5520309	0.7696325	0.8206268	1210.946	1323.749	1253.006	1285.562	1324.692	0.4627859	2096.439	-1138.191	1924.308	-1206.807	112.8025	-70.74273	1581.601	1817.301647	-14.81804458	-44.91613575	-8.404298581	-7.714440433
Jill	Jill_1213_1	1213	1	PY	short_call	outside-bridge	10:09	conflict	high_arousal	0	0	0	0	0	0	0.03726781	0.2169736	0.1797058	0.1151798	1.560219	15.50967	13.58126	1	1728.712	3271.701	3449.35	2241.963	0.4238486	0.5862461	0.8085804	0.8661394	2036.151	2262.128	1903.108	2172.306	2284.803	0.2965854	4665.312	-3019.558	2514.969	-3995.644	225.9773	-359.0202	3507.636	3069.226377	87.88578673	-122.3037683	-6.022603264	-43.54906595
Jill	Jill_1229_1	1229	1	PY	short_call	outside-bridge	10:32	peaceful	low_arousal	0	0	0	0	0	0	0.1083194	0.2489872	0.1406678	1	0.1406678	10.53398	8.914285	1	1103.577	1340.442	1401.004	1398.276	0.3612768	0.5900371	0.8187974	0.8679436	1368.266	1405.689	976.3359	1312.83	1409.629	0.4394525	669.1211	-5495.084	532.0876	-6104.504	37.42379	-429.3535	3374.183	1854.625773	133.7423373	-111.0827135	46.68500597	-20.56466788
Jill	Jill_1230_1	1230	1	SB	long_call	outside-bridge	11:09	peaceful	low_arousal	0	0	0	0	0	0	0.2702398	0.3985741	0.1283343	0.03944831	3.253226	22.21943	13.93864	1	1927.222	3771.675	3888.762	3901.578	0.2834423	0.4258703	0.5921541	0.4125667	1573.378	1946.975	1773.311	1851.688	1947.365	0.5279051	5520.241	-2872.848	5822.252	-2706.439	373.5972	-173.6644	4270.404	2616.149922	-43.85347296	-122.5740402	-28.24227989	-31.85483691
Jill	Jill_1230_2	1230	2	SB	long_call	outside-bridge	11:09	peaceful	low_arousal	0	0	0	0	0	0	0.9050371	1.060141	0.155104	0.04767698	3.253226	22.21943	12.49543	0.983	1890.884	4000.465	4246.078	4257.237	0.2615497	0.4402047	0.6244152	0.1678714	1404.208	2114.361	1721.986	1897.296	2115.934	0.475315	9654.019	-4840.803	9157.114	-5059.507	710.1525	-392.3749	7128.437	2678.449504	-103.2345143	-264.5785228	-54.17945979	-54.42259898
Jill	Jill_1230_3	1230	3	SB	long_call	outside-bridge	11:09	peaceful	low_arousal	0	0	0	0	0	0	1.871858	2.002953	0.1310951	0.04029695	3.253226	22.21943	17.66993	1.01	1809.798	1871.37	1888.529	1876.466	0.3220896	0.4905726	0.6704722	0.4564411	1559.266	1875.699	1647.246	1768.741	1876.21	0.5249671	4605.374	-3676.701	4827.538	-3485.306	316.4333	-228.4532	4164.137	2499.031519	-17.83246408	-128.2880729	-9.293939383	-22.13637935
Jill	Jill_1230_4	1230	4	SB	long_call	outside-bridge	11:09	peaceful	low_arousal	0	0	0	0	0	0	3.386802	3.523466	0.1366638	0.04200871	3.253226	22.21943	21.50878	1.043	1873.389	1972.98	2032.196	1956.873	0.2606604	0.462751	0.6900614	0.4269347	1766	2031.682	1781.426	1927.216	2032.136	0.5141989	3787.211	-3776.246	3888.104	-3662.353	265.6816	-250.2556	3781.769	2723.317902	-6.025935852	-115.9959851	0.773285679	-19.03486705
Jill	Jill_1231_1	1231	1	PY	short_call	outside-bridge	11:10	peaceful	low_arousal	0	0	0	0	0	0	0.1926882	0.3322129	0.1395247	0.06728047	2.073777	10.83577	5.187605	1	966.9754	1366.685	2437.289	2321.875	0.2886397	0.5255973	0.7385015	0.504701	1164.848	1169.133	1075.745	1147.672	1169.452	0.4708754	70.08037	-1269.297	61.43449	-1338.669	4.285814	-93.38869	800.2464	1622.665832	27.6009648	-23.07919354	10.70412369	-2.13250934
Jill	Jill_1231_2	1231	2	P	short_call	outside-bridge	11:10	peaceful	low_arousal	0	0	0	0	0	0	2.186205	2.266465	0.08026003	0.03870235	2.073777	10.83577	4.576043	0.973	990.5273	1410.761	2665.07	2852.14	0.2723933	0.5114439	0.7637751	0.9877939	1298.95	1350.964	1422.766	1351.796	1422.766	1	1542.689	0	1296.146	1789.232	52.01435	71.80192	1583.551	1911.858829	-58.45948723	2.441426169	-1.283794867	2.829091688
Jill	Jill_1238_1	1238	1	PY	short_call	outside-bridge	12:22	food_delivery	high_arousal	0	0	0	0	0	0	0.137824	0.2967828	0.1589588	0.01586126	10.02183	35.58788	14.92623	1	1199.803	2032.869	2045.654	2042.007	0.3116976	0.4249643	0.5891583	0.3334786	1868.235	2038.164	1958.69	1995.868	2038.98	0.5409764	1985.562	-1100.374	2138.02	-999.9299	169.9285	-79.47382	1634.094	2821.416761	-38.51980252	-55.76047874	-12.66519585	-16.74867818
Jill	Jill_1238_2	1238	2	PY	short_call	outside-bridge	12:22	food_delivery	high_arousal	0	0	0	0	0	0	1.018662	1.226345	0.207683	0.02072307	10.02183	35.58788	8.952362	1.04	709.4181	1067.576	1937.315	2203.408	0.4572552	0.620155	0.7325035	0.6897928	1899.119	2191.712	1876.351	2056.496	2211.177	0.2646883	5676.737	-2192.532	2817.685	-3036.942	292.5926	-315.3606	3289.293	2905.929132	90.10322824	-144.1882205	-41.30524858	-8.418942746
Jill	Jill_1238_3	1238	3	SB	long_call	outside-bridge	12:22	food_delivery	high_arousal	1	0	0	0	0	0	4.30029	4.457568	0.1572772	0.01569347	10.02183	35.58788	10.375	0.927	834.5798	1456.688	2056.253	2094.983	0.3243945	0.4380046	0.5901096	0.4342783	1560.309	2088.405	1806.559	1941.993	2093.039	0.5480603	6180.347	-4030.393	6715.481	-3584.064	528.0959	-281.8457	5208.691	2742.718148	-146.9341031	-167.3902872	-10.87870649	-39.78860462
Jill	Jill_1238_4	1238	4	SB	long_call	outside-bridge	12:22	food_delivery	high_arousal	1	0	0	0	0	0	5.740893	5.868058	0.127165	0.01268881	10.02183	35.58788	8.563243	1.11	769.4756	983.4618	1266.59	1026.533	0.1344508	0.2956491	0.5454708	0.1621421	957.9202	1425.106	1467.106	1327.697	1491.954	0.7206251	5827.625	-699.4239	7347.714	660.5485	467.1862	41.99934	4398.65	1876.020006	-235.8034031	-103.633885	-14.71079341	-10.25786504
Jill	Jill_1238_5	1238	5	PY	short_call	outside-bridge	12:22	food_delivery	high_arousal	0	0	0	0	0	0	10.02523	10.15965	0.1344213	0.01341285	10.02183	35.58788	17.22283	0.987	789.8312	962.0968	1328.834	1421.664	0.2633266	0.5307018	0.7198043	0.6538961	1296.489	1399.18	1331.328	1369.293	1424.159	0.6728037	1411.671	-2110.651	1527.899	-1009.539	102.6911	-67.85173	1640.34	1935.688957	-37.84839836	-37.98055259	16.37780266	-9.478773786
Jill	Jill_1240_1	1240	1	B	long_call	outside-bridge	15:33	food_delivery	high_arousal	0	0	0	0	0	0	0.07256339	0.2690798	0.1965164	1	0.1965164	18.0441	9.082983	1	1889.539	2038.925	2083.337	2079.552	0.3837988	0.5766213	0.7388645	0.5776404	1298.508	2048.938	1888.78	1841.725	2069.054	0.6186985	6337.543	-2405.839	7637.327	-1629.971	750.4302	-160.158	4838.371	2601.074304	-273.780493	-226.6030399	-29.32636134	-14.83393441
Jill	Jill_1243_1	1243	1	SB	long_call	outside-roof	16:09	peaceful	low_arousal	0	0	0	0	0	0	0.146409	0.329107	0.182698	0.06595563	2.770013	19.40942	19.11528	1	695.1187	1045.033	1584.036	1989.324	0.4161599	0.5572794	0.7101899	0.6244796	1563.518	1994.486	1689.947	1837.782	2001.685	0.5387823	4451.359	-3699.567	4717.815	-3333.799	430.9677	-304.5392	4104.468	2596.024763	-72.06561078	-170.4473287	-15.53451241	-18.69205302
Jill	Jill_1243_2	1243	2	SB	long_call	outside-roof	16:09	peaceful	low_arousal	1	0	0	0	0	0	2.726559	2.916422	0.1898633	0.06854236	2.770013	19.40942	7.145566	0.905	804.467	1146.811	1687.328	795.4301	0.2364744	0.4217126	0.7077511	0.3138222	786.7224	1912.948	1478.369	1646.554	1914.903	0.5274985	11264.61	-4866.018	11863.55	-4577.817	1126.226	-434.5796	8241.253	2321.297089	-257.8485793	-366.2115821	-118.4807817	-136.3517746
Jill	Jill_1245_1	1245	1	SB	long_call	outside-roof	16:10	peaceful	low_arousal	1	0	0	0	0	0	0.1051915	0.3110653	0.2058738	0.07577917	2.716759	30.20883	14.37009	1	1511.362	1604.897	1860.603	1589.42	0.2192973	0.3070823	0.5875096	0.220966	1042.573	1873.994	1319.765	1621.889	1878.233	0.5446877	7452.138	-5957.824	8076.992	-5384.157	831.4204	-554.2284	6771.655	2287.441323	-142.005183	-309.8040747	-4.471972468	-76.24305739
Jill	Jill_1245_3	1245	3	SCB	other_call	outside-roof	16:10	peaceful	low_arousal	1	0	0	0	0	0	2.109985	2.302788	0.192803	0.07096803	2.716759	30.20883	8.986687	1.098	1049.744	1817.537	3839.639	1958.821	0.2073386	0.5327531	0.740915	0.05666859	708.0333	2115.755	878.1448	1721.89	2152.904	0.3543405	21149.22	-10240.25	14602.69	-12838.07	1407.721	-1237.61	14105.58	2421.958976	-3.124208103	-584.2411194	-99.22871075	-255.2421426
Jill	Jill_1245_4	1245	4	SCB	other_call	outside-roof	16:10	peaceful	low_arousal	1	0	0	0	0	0	2.592875	2.821951	0.2290752	0.0843193	2.716759	30.20883	11.65326	1.113	1026.865	1071.277	1991.821	1033.6	0.1508612	0.4235795	0.7180756	0.1180748	606.0858	2059.088	893.8499	1687.96	2088.652	0.4132614	15660.69	-8889.414	12685.81	-10173.41	1453.002	-1165.238	11695.29	2373.850849	-66.58658203	-590.933211	-99.82661852	-263.4061411
Jill	Jill_1246_1	1246	1	SB	long_call	outside-roof	16:10	peaceful	low_arousal	0	0	0	0	0	0	0.04857813	0.1784396	0.1298614	1	0.1298614	12.26188	8.674477	1	1792.639	1889.539	1921.838	1890.098	0.2964903	0.4284966	0.6748734	0.3247977	1469.144	1942.507	1325.84	1734.334	1958.309	0.5686627	6624.002	-11291.24	7290.289	-9497.307	473.3636	-616.6669	8636.818	2447.94161	14.95655331	-264.5002785	23.061106	-49.24763004
Jill	Jill_1248_1	1248	1	SCB	other_call	outside-roof	16:11	peaceful	low_arousal	1	0	0	0	0	0	0.07396892	0.24524	0.1712711	1	0.1712711	12.71155	9.921607	1	1975.671	3875.977	5221.802	3877.477	0.2544684	0.4629948	0.7111082	0.8296498	1274.458	1944.287	1653.494	1810.878	1968.703	0.3665463	11058.6	-2905.36	7821.86	-3395.708	669.8294	-290.7933	5893.822	2556.043045	-75.57872593	-210.4737831	-65.14996304	-86.15982615
Jill	Jill_1249_1	1249	1	PY	short_call	outside-roof	16:11	peaceful	low_arousal	0	0	0	0	0	0	0.02964176	0.1564456	0.1268038	1	0.1268038	22.84127	23.34968	1	1728.04	1787.256	1830.322	1825.269	0.2011803	0.3712446	0.5513233	0.1326663	1554.238	1773.002	1686.181	1713.26	1822.238	0.3682746	5738.935	-1698.477	3450.441	-1369.375	218.7646	-86.82097	3339.162	2421.597914	6.41523979	-69.46720343	-66.57952782	-15.23058303
Jill	Jill_1251_1	1251	1	SB	long_call	outside-roof	16:11	peaceful	low_arousal	1	0	0	0	0	0	0.03203382	0.2486735	0.2166396	1	0.2166396	8.173136	9.574924	1	1310.834	1343.134	1353.9	1347.575	0.364664	0.5437513	0.7010676	0.6340344	674.1208	1342.782	764.1152	1082.179	1342.863	0.4969287	6211.929	-5310.331	6173.03	-5342.209	668.6615	-578.6671	5758.032	1525.289246	-61.94554315	-308.7195524	-17.05320846	-42.00885207
Jill	Jill_1255_1	1255	1	PY	short_call	outside-platform	16:15	peaceful	low_arousal	0	0	0	0	0	0	0.1176143	0.3143212	0.1967069	1	0.1967069	5.92212	6.250496	1	2118.329	3120.969	3881.36	3197.976	0.3668012	0.5897406	0.7680692	0.6941845	2022.312	2176.033	1928.015	2081.747	2181.682	0.5444871	1487.995	-2831.033	1562.948	-2521.704	153.7214	-248.0183	2191.789	2942.528231	9.921764292	-96.58798352	23.06527266	-8.080049728
Jill	Jill_1256_1	1256	1	SB	long_call	outside-platform	16:15	peaceful	low_arousal	0	0	0	0	0	0	0.1792836	0.3719986	0.1927149	1	0.1927149	15.94596	11.8388	1	2548.993	2596.097	5137.015	2591.046	0.3309801	0.4634663	0.6254854	0.4189933	1073.093	1304.637	952.976	1187.575	1310.547	0.4483217	2748.36	-3363.261	2402.967	-3649.545	231.5438	-351.6609	3087.534	1677.010658	72.78059357	-130.3728419	-7.313233759	-20.94572332
Jill	Jill_1258_1	1258	1	SB	long_call	outside-platform	16:16	peaceful	low_arousal	0	0	0	0	0	0	0.193375	0.3940218	0.2006468	1	0.2006468	12.07392	10.56694	1	1985.092	2608.209	2746.829	2614.741	0.2776899	0.5533454	0.7389241	0.2501041	1238.441	1381.013	941.8824	1266.857	1390.079	0.4267711	1770.851	-3896.803	1421.124	-4377.148	142.572	-439.1304	2989.464	1789.103227	94.07779034	-132.5834881	24.13550826	-19.3547557
Jill	Jill_1260_1	1260	1	SB	long_call	outside-platform	16:17	peaceful	low_arousal	0	0	0	0	0	0	0.1634505	0.3694493	0.2059988	0.05410802	3.807177	14.85955	9.078386	1	971.6858	1412.444	2454.112	2627.081	0.3266924	0.5017061	0.7197578	0.3963473	1232.768	1296.436	916.0334	1209.42	1303.547	0.3532565	972.6316	-2908.642	618.1393	-3693.253	63.66798	-380.4029	2224.657	1708.461549	115.0912709	-98.19750361	24.88674435	-17.86213265
Jill	Jill_1260_2	1260	2	PY	short_call	outside-platform	16:17	peaceful	low_arousal	0	0	0	0	0	0	1.721553	1.921456	0.1999031	0.0525069	3.807177	14.85955	9.37649	1.045	1396.967	2613.088	2703.595	2662.044	0.3316697	0.5471869	0.7075771	0.6561548	1238.92	1326.455	966.856	1249.9	1371.883	0.3818953	1741.666	-3277.948	875.7682	-3597.73	87.53437	-359.5986	2715.14	1765.539196	91.94027309	-114.0632529	25.73696202	-22.12703806
Jill	Jill_1260_3	1260	3	SB	long_call	outside-platform	16:17	peaceful	low_arousal	0	0	0	0	0	0	3.794892	3.970627	0.1757349	0.04615884	3.807177	14.85955	7.082435	0.998	1004.322	1525.156	2499.87	6102.043	0.3504516	0.556129	0.7548387	0.780861	1040.369	1477.046	905.0751	1313.721	1502.461	0.4034688	6517.201	-5698.548	4969.723	-6509.471	436.6768	-571.9705	6028.756	1853.045833	77.92798045	-225.4810747	-6.126815677	-71.36471288
Jill	Jill_1266_1	1266	1	PY	short_call	outside-platform	16:29	peaceful	low_arousal	0	0	0	0	0	0	0.10199	0.2794937	0.1775037	0.08580243	2.068749	18.14227	9.132674	1	1005.331	1504.633	1789.948	1550.445	0.3978028	0.5742207	0.770184	0.9084582	1360.906	1533.477	705.2104	1367.782	1550.447	0.400311	2667.469	-7940.447	1944.427	-9332.392	172.5715	-828.267	5829.54	1929.594	217.4666127	-221.5397895	71.42036175	-76.07093492
Jill	Jill_1266_2	1266	2	PY	short_call	outside-platform	16:29	peaceful	low_arousal	1	0	0	0	0	0	1.15313	1.263065	0.1099348	0.0531407	2.068749	18.14227	9.890953	1.053	828.019	1306.796	1383.845	1351.966	0.3615924	0.6219059	0.8234323	0.7659085	1225.944	1340.574	755.3571	1182.705	1355.202	0.3429401	3428.501	-8304.219	2085.422	-10646.62	114.6302	-585.2169	6632.101	1669.879961	233.9918373	-183.1831875	33.85765507	-14.89528447
Jill	Jill_1266_3	1266	3	SB	long_call	outside-platform	16:29	peaceful	low_arousal	1	0	0	0	0	0	2.060687	2.170739	0.110052	0.05319737	2.068749	18.14227	8.482158	1.09	860.6552	991.2003	1549.045	1518.755	0.2420684	0.4357231	0.6990111	0.3174496	749.6585	1471.923	1494.192	1260.159	1532.682	0.6902888	10307.33	-1129.247	13125.87	404.709	722.2644	22.26952	7464.621	1780.182079	-401.3960502	-168.2773055	20.91356403	45.85441255
Jill	Jill_1267_1	1267	1	SB	long_call	outside-platform	16:37	external_event	external_event	1	0	0	0	0	0	0.1661015	0.3169855	0.150884	0.03270793	4.613072	24.61565	8.090151	1	1067.912	1232.103	1649.982	1086.476	0.2100992	0.506312	0.8229636	0.8661323	837.8	1680.543	988.9052	1387.451	1685.43	0.5349955	10500.57	-9927.42	11170.74	-9167.806	842.7428	-691.6377	10233.72	1955.432439	-86.71078902	-369.417866	-19.54180379	-86.54223149
Jill	Jill_1267_2	1267	2	SB	long_call	outside-platform	16:37	external_event	external_event	1	0	0	0	0	0	0.9663845	1.128769	0.1623848	0.035201	4.613072	24.61565	8.601666	1.077	1046.379	1110.979	1635.178	1044.296	0.1772099	0.4821952	0.7917889	0.8559353	1040.76	1738.783	957.6322	1422.131	1741.585	0.4716605	9150.285	-9137.587	8597.15	-9620.99	698.0231	-781.1511	9143.547	2005.210124	99.02858989	-370.6140641	-34.46594198	-57.48507194
Jill	Jill_1267_3	1267	3	SCB	other_call	outside-platform	16:37	external_event	external_event	0	0	0	0	0	0	1.593251	1.738999	0.1457485	0.03159468	4.613072	24.61565	2.708688	1.158	1117.708	1614.99	2139.189	1960.935	0.3424082	0.5566273	0.8024269	0.2734362	1102.157	2025.946	1195.534	1770.563	2028.727	0.4488685	14163	-10372.57	12676.48	-11395.13	923.7894	-830.4121	12073.9	2495.132685	-61.44698423	-377.2910938	-13.24742613	-150.8042737
Jill	Jill_1267_4	1267	4	SCB	other_call	outside-platform	16:37	external_event	external_event	0	0	0	0	0	0	2.002037	2.162746	0.1607085	0.03483763	4.613072	24.61565	3.601421	1.158	1317.563	1979.709	2099.487	2095.451	0.321998	0.5731621	0.7426273	0.2976746	1046.167	1955.052	913.3883	1522.515	2064.824	0.615137	10304.27	-18616.36	11310.97	-12963.39	908.8849	-1041.664	13510.87	2145.484201	-133.0853472	-498.9633203	175.6364456	-55.30728439
Jill	Jill_1267_5	1267	5	B	long_call	outside-platform	16:37	external_event	external_event	0	0	0	0	0	0	2.382934	2.60104	0.2181055	0.04727989	4.613072	24.61565	5.689369	1.147	1827.631	2051.038	2127.75	2126.416	0.3708286	0.6059881	0.7701424	0.8496645	600.4126	1999.731	1052.807	1481.653	2094.881	0.6075987	11277.25	-12175.92	12831.57	-8683.178	1399.319	-946.9246	11644.8	2086.103121	-398.5870184	-598.8689147	95.25425639	-56.46685063
Jill	Jill_1267_6	1267	6	SCB	other_call	outside-platform	16:37	external_event	external_event	0	0	0	0	0	0	2.828581	3.069778	0.2411973	0.05228561	4.613072	24.61565	5.061688	1.095	1016.098	1909.726	2009.317	1999.213	0.2762997	0.5232678	0.7943969	0.2150467	742.9454	2061.02	1066.581	1632.611	2062.044	0.5096444	10730.93	-8416.695	10929.43	-8245.856	1318.074	-994.4391	9646.203	2298.558107	-315.8789014	-553.9552	-60.29826629	-145.337111
Jill	Jill_1267_7	1267	7	SCB	other_call	outside-platform	16:37	external_event	external_event	0	0	0	0	0	0	3.281621	3.506683	0.2250619	0.04878785	4.613072	24.61565	2.156899	1.059	1119.727	1826.285	2135.152	1963.24	0.275942	0.5077574	0.7882329	0.8828605	505.5536	2164.722	1313.215	1531.28	2170.73	0.5333618	13871.91	-8165.058	14744.11	-7566.868	1659.168	-851.5068	11433.48	2141.362548	-677.6346455	-607.5176835	104.2197495	88.7759573
Jill	Jill_1267_8	1267	8	SCB	other_call	outside-platform	16:37	external_event	external_event	0	0	0	0	0	0	3.832723	4.124345	0.2916224	0.06321654	4.613072	24.61565	4.628954	1.004	1835.706	2044.981	3997.774	3999.038	0.4016795	0.6264676	0.8046031	0.7526416	1721.3	1991.072	1187.679	1881.212	2022.959	0.5768855	1793.108	-6769.447	1850.147	-5509.814	269.7722	-803.3926	3982.469	2654.361069	-2.878207481	-139.1223798	106.05875	-78.72303521
Jill	Jill_1267_9	1267	9	SCB	other_call	outside-platform	16:37	external_event	external_event	0	0	0	0	0	0	4.476179	4.779174	0.3029947	0.06568176	4.613072	24.61565	2.830845	0.991	1639.215	1959.521	2415.083	1931.843	0.3237297	0.6370575	0.8198009	0.8473935	819.7149	2019.049	1376.269	1836.035	2022.279	0.5266479	7536.206	-4504.219	7916.537	-4242.847	1199.334	-642.7801	6162.953	2586.041347	-128.4096735	-295.4558648	-105.4405031	-179.8132991
Jill	Jill_1269_1	1269	1	P	short_call	outside-platform	16:51	conflict	high_arousal	0	0	0	0	0	0	0.18721	0.2462568	0.05904682	0.00600148	9.83871	25.27793	8.011559	1	927.2736	1134.531	1877.426	933.4925	0.2799539	0.515361	0.6962366	0.6678842	852.0725	925.9535	931.8969	907.815	932.2219	0.6810319	1993.133	-17.25176	2502.456	201.3131	73.88102	5.943448	1403.51	1283.6208	-37.82427507	-18.0051494	-3.105005091	0.97852308
Jill	Jill_1269_10	1269	10	PY	short_call	outside-platform	16:51	conflict	high_arousal	0	0	0	0	0	0	7.36237	7.442096	0.07972591	0.008103289	9.83871	25.27793	9.460538	1.177	1154.718	1264.403	1631.813	1159.79	0.2972973	0.5630156	0.8295875	0.9042477	1238.339	1648.412	1228.302	1491.914	1657.108	0.5641194	9311.156	-12339.39	10287.06	-10538.86	410.0727	-420.1099	10630.41	2106.211806	-20.76497943	-193.3606133	18.83969032	-41.47276687
Jill	Jill_1269_11	1269	11	B	long_call	outside-platform	16:51	conflict	high_arousal	0	0	0	0	0	0	7.715309	7.823586	0.1082775	0.01100525	9.83871	25.27793	9.515254	1.133	1428.593	2003.261	2171.489	2120.268	0.2776963	0.5979058	0.7715183	0.9237726	1247.623	2250.372	1304.117	1882.722	2263.584	0.4416805	21243.71	-15871.16	18521.83	-17478.33	1002.749	-946.2547	18243.7	2653.972114	60.47742548	-467.0855678	-60.01700753	-111.5487649
Jill	Jill_1269_12	1269	12	B	long_call	outside-platform	16:51	conflict	high_arousal	0	0	0	0	0	0	8.196483	8.298773	0.1022899	0.01039668	9.83871	25.27793	11.1179	1.174	1489.828	1962.886	2075.262	2079.331	0.2997118	0.4990024	0.75726	0.4521435	1297.505	2036.081	1166.082	1731.712	2067.677	0.4101922	18355.54	-14944.05	14440.83	-17010.46	738.5755	-869.9991	16343.16	2441.913924	142.6008416	-368.163352	-58.22383461	-82.75961321
Jill	Jill_1269_13	1269	13	SCB	other_call	outside-platform	16:51	conflict	high_arousal	1	0	0	0	0	0	8.631154	8.771765	0.1406115	0.01429166	9.83871	25.27793	5.582907	1.077	1153.372	1578.653	2324.24	2403.174	0.1512659	0.4547654	0.6982745	0.07419273	1162.985	2385.471	1487.715	2055.898	2385.565	0.4961995	17522.67	-12674.32	17388.15	-12769.32	1222.486	-897.7563	15389.17	2897.117609	76.70917728	-440.9756229	-122.3914253	-188.129441
Jill	Jill_1269_14	1269	14	SCB	other_call	outside-platform	16:51	conflict	high_arousal	1	0	0	0	0	0	8.98158	9.173375	0.1917947	0.01949389	9.83871	25.27793	5.797551	1.075	2196.387	2483.047	2543.61	2486.063	0.2985339	0.5113502	0.7039489	0.4823349	985.7005	2466.158	1807.734	2257.778	2510.721	0.247873	32078.19	-4873.263	15437.94	-6865.928	1480.458	-658.4244	12048.34	3149.923838	-66.41097386	-373.048253	-151.3311903	-229.2306183
Jill	Jill_1269_2	1269	2	P	short_call	outside-platform	16:51	conflict	high_arousal	0	0	0	0	0	0	0.654623	0.6869087	0.03228569	0.003281496	9.83871	25.27793	6.248726	1.007	1010.715	1090.791	2026.813	1069.742	0.2977528	0.5294944	0.693118	0.5750498	1013.362	1033.725	1012.521	1023.46	1033.988	0.4652958	1373.015	-1243.467	1261.442	-1313.499	20.36326	-21.20361	1303.371	1447.24211	1.853483482	-10.1168528	-1.085793974	0.186195155
Jill	Jill_1269_3	1269	3	P	short_call	outside-platform	16:51	conflict	high_arousal	0	0	0	0	0	0	1.009137	1.037732	0.02859484	0.002906361	9.83871	25.27793	5.525088	1.008	1043.015	1139.914	1780.527	1099.762	0.3021412	0.5241872	0.739096	0.5403595	1096.788	1088.895	1039.84	1079.185	1096.788	0	0	-1991.567	-552.0934	-3431.042	-7.893512	-49.05505	1991.567	1526.045125	25.61263089	-9.741927389	1.402391918	-0.125448006
Jill	Jill_1269_4	1269	4	PY	short_call	outside-platform	16:51	conflict	high_arousal	0	0	0	0	0	0	1.418588	1.481933	0.063345	0.006438344	9.83871	25.27793	13.91925	1.119	1158.083	1184.999	1197.784	1191.635	0.235589	0.396348	0.6326531	0.408577	1077.694	1159.208	940.314	1095.839	1159.349	0.5116742	2519.267	-7080.933	2573.655	-6911.172	81.51408	-218.8941	4746.331	1548.516785	51.9820576	-71.48335322	16.34885252	-8.930679348
Jill	Jill_1269_5	1269	5	SB	long_call	outside-platform	16:51	conflict	high_arousal	1	0	0	0	0	0	1.820847	1.916515	0.09566779	0.009723611	9.83871	25.27793	6.983698	1.056	1179.616	1664.113	1852.528	1858.55	0.2792131	0.5581891	0.752074	0.6818062	790.3688	1898.13	1115.588	1526.487	1909.089	0.450752	25942.87	-15101.26	23158.5	-16359.58	1107.761	-782.5426	19987.23	2150.647629	-74.80757994	-464.3532069	-93.40748223	-106.2862431
Jill	Jill_1269_6	1269	6	P	short_call	outside-platform	16:51	conflict	high_arousal	0	0	0	0	0	0	2.32823	2.361021	0.03279045	0.0033328	9.83871	25.27793	10.49225	1.139	935.685	1254.309	1898.959	951.6736	0.351314	0.5131397	0.6922545	0.5001118	922.3001	936.0021	913.8412	927.3559	936.3976	0.454025	946.9235	-1259.937	835.7306	-1351.665	13.70199	-22.16086	1117.216	1311.347429	4.207696492	-8.637748947	-0.242824908	0.027961559
Jill	Jill_1269_7	1269	7	PY	short_call	outside-platform	16:51	conflict	high_arousal	0	0	0	0	0	0	4.402915	4.476316	0.07340125	0.007460454	9.83871	25.27793	14.27273	1.228	1073.969	1110.642	1131.334	1116.84	0.3354958	0.5047884	0.6453506	0.6012208	1033.32	1097.077	987.9433	1051.222	1097.545	0.520695	1680.416	-3115.301	1737.24	-2973.629	63.75778	-109.1341	2382.025	1486.078197	12.4135789	-43.7052179	9.280319399	2.960760784
Jill	Jill_1269_8	1269	8	P	short_call	outside-platform	16:51	conflict	high_arousal	0	0	0	0	0	0	5.524153	5.579257	0.05510443	0.005600778	9.83871	25.27793	15.26167	1.161	979.7607	989.1815	1190.382	986.929	0.2621399	0.4427984	0.6539095	0.5286974	939.1431	958.6591	884.7396	934.8394	964.1474	0.3930527	1154.455	-2374.244	708.3287	-2682.886	19.51603	-73.91947	1894.667	1321.738588	28.84040231	-23.81832641	-1.537827644	0.574826467
Jill	Jill_1269_9	1269	9	PY	short_call	outside-platform	16:51	conflict	high_arousal	0	0	0	0	0	0	6.812015	6.879073	0.06705831	0.006815762	9.83871	25.27793	18.88815	1.261	1073.632	1110.306	1132.512	1111.421	0.3473115	0.5312817	0.6814339	0.5310821	1016.404	1096.108	1046.743	1065.75	1114.503	0.6426428	2276.369	-2827.624	2377.152	-1472.311	79.70388	-49.36536	2473.107	1506.713844	-33.35739085	-30.79260708	17.18002827	-1.405539131
Jill	Jill_1276_1	1276	1	PY	short_call	outside-bridge	14:59	food_delivery	high_arousal	0	0	0	0	0	0	0.07566327	0.227181	0.1515178	0.05504805	2.752464	18.81002	9.204453	1	751.6434	1048.398	1343.806	1275.618	0.261748	0.4714157	0.6828794	0.5143694	1030.92	1288.478	1048.163	1188.446	1312.476	0.5870897	3165.168	-4224.733	3399.7	-3172.097	257.5575	-240.3145	3605.926	1678.605045	-54.82258128	-113.2487979	27.32069858	-18.11295858
Jill	Jill_1276_2	1276	2	SB	long_call	outside-bridge	14:59	food_delivery	high_arousal	0	0	0	0	0	0	1.244114	1.424852	0.1807383	0.06566418	2.752464	18.81002	11.9951	1.039	1283.917	1698.768	1815.182	1815.136	0.457659	0.6591394	0.8262451	0.922156	1270.604	1798.875	1088.435	1599.884	1816.703	0.6031	5009.928	-10152.19	5845.698	-7861.533	528.2708	-710.4401	7050.853	2256.625401	14.62193166	-274.8983612	80.89130072	-100.3745507
Jill	Jill_1276_3	1276	3	PY	short_call	outside-bridge	14:59	food_delivery	high_arousal	1	0	0	0	0	0	2.669593	2.828127	0.158534	0.05759713	2.752464	18.81002	14.65684	1.092	1071.95	1551.4	2292.95	3751.888	0.254327	0.5079388	0.6770133	0.5983235	1476.014	1869.224	1792.737	1758.324	1880.3	0.6208326	4107.632	-1456.678	4960.579	-964.9261	393.2103	-76.48681	3102.435	2484.889661	-163.4265592	-116.4658145	-8.883058947	-0.44206599
Jill	Jill_1298_2	1298	2	B	long_call	outside-bridge	12:52	food_delivery	high_arousal	0	0	0	0	0	0	1.809324	1.931965	0.1226416	0.03258559	3.763677	11.70557	2.459124	1.033	1001.799	1594.13	2184.106	1721.399	0.293215	0.5590682	0.7779627	0.3790361	1282.305	1639.25	1673.093	1582.132	1702.363	0.7924015	4322.413	-1149.635	5820.947	551.8997	356.9452	33.84294	3663.689	2235.989374	-167.4867184	-69.87237695	-15.28426	-18.25250148
Jill	Jill_1310_1	1310	1	PY	short_call	outside-roof	15:37	peaceful	low_arousal	0	0	0	0	0	0	0.2504441	0.3877033	0.1372592	0.04507018	3.045455	20.27245	20.46608	1	1117.708	1286.945	1315.881	1287.24	0.266149	0.4194614	0.5899554	0.3488407	1156.017	1276.309	1107.235	1226.306	1289.378	0.6039459	1608.76	-3350.564	1752.772	-2463.573	120.2921	-169.0741	2298.522	1732.918246	2.554358365	-69.90706479	16.46605978	-20.59571713
Jill	Jill_1310_2	1310	2	PY	short_call	outside-roof	15:37	peaceful	low_arousal	1	0	0	0	0	0	1.628503	1.774533	0.1460296	0.04795002	3.045455	20.27245	16.32207	1.006	1111.988	1205.523	1386.2	1386.168	0.3406832	0.5234472	0.7068323	0.4242638	1031.203	1377.947	972.7156	1190.985	1383.921	0.5660412	4267.161	-6488.877	4748.96	-5549.992	346.7444	-405.2317	5231.195	1681.629232	-38.7409183	-178.30021	59.73921167	9.973232709
Jill	Jill_1310_3	1310	3	PY	short_call	outside-roof	15:37	peaceful	low_arousal	0	0	0	0	0	0	3.14714	3.295899	0.1487585	0.04884608	3.045455	20.27245	12.1473	0.949	731.1195	1182.644	1874.062	1154.18	0.2512195	0.4914634	0.7881098	0.8696583	986.0004	1213.902	959.4365	1109.045	1227.734	0.6132271	2649.925	-4663.14	3064.05	-3421.191	227.9018	-254.4657	3446.509	1566.498545	-27.56791892	-125.2804554	26.752486	-14.31555841
Jill	Jill_1311_1	1311	1	SB	long_call	outside-roof	15:37	peaceful	low_arousal	0	0	0	0	0	0	0.1933142	0.3332996	0.1399854	0.03623006	3.863792	16.64631	11.59797	1	1522.128	1896.268	1997.205	1938.364	0.3182702	0.5390347	0.7827988	0.3159166	1633.698	1977.425	1823.556	1886.09	1986.469	0.6323059	3985.507	-3165.093	4910.899	-2198.353	343.7271	-153.8686	3683.797	2665.105716	-78.72194479	-116.3657766	-9.495558664	-30.19408858
Jill	Jill_1311_2	1311	2	PY	short_call	outside-roof	15:37	peaceful	low_arousal	1	0	0	0	0	0	1.130311	1.266938	0.136627	0.03536086	3.863792	16.64631	9.018378	0.932	1324.628	1751.255	1854.211	1852.71	0.2378423	0.5282988	0.7281328	0.5553166	1300.309	1821.096	1721.069	1674.294	1853.359	0.6179343	6550.672	-2534.271	7623.487	-1464.233	520.787	-100.0269	5016.054	2365.492062	-216.8031844	-164.5816527	-18.64806075	-1.328671608
Jill	Jill_1311_3	1311	3	PY	short_call	outside-roof	15:37	peaceful	low_arousal	0	0	0	0	0	0	3.940646	4.057106	0.1164598	0.03014131	3.863792	16.64631	5.774941	0.841	811.1961	1119.39	1564.858	1103.517	0.2792056	0.5081776	0.7758956	0.415145	1035.958	1062.088	1059.195	1061.953	1095.943	0.7877507	653.8465	-1486.653	448.7261	-49.67196	26.12927	-2.892392	907.6286	1501.625113	-26.67699458	-6.908186968	6.830059496	-7.105220873
Jill	Jill_1316_2	1316	2	PY	short_call	outside-roof	15:54	peaceful	low_arousal	0	0	0	0	0	0	2.960634	3.105068	0.1444332	0.04905216	2.944481	12.1953	11.15884	1.075	843.4959	1466.613	2105.88	1657.576	0.3181033	0.5562883	0.7096875	0.5823057	1424.022	1613.977	1656.281	1594.288	1702.7	0.7597189	2539.705	-1337.554	2630.343	585.8032	189.9544	42.30471	2254.726	2253.896044	-119.7907274	-30.56431703	12.54276805	-14.9914248
Jill	Jill_1318_1	1318	1	PY	short_call	outside-roof	15:54	peaceful	low_arousal	0	0	0	0	0	0	0.09966481	0.2190093	0.1193445	0.06085451	1.961144	15.16774	9.197095	1	771.1578	1032.584	1596.149	1252.495	0.2846285	0.467224	0.6517196	0.4713094	1223.857	1254.071	1230.185	1239.799	1268.835	0.6610121	570.1481	-955.3462	506.3353	-400.2873	30.21416	-23.88604	947.2655	1753.161236	-16.51521816	-17.93105962	9.883544277	-0.485174873
Jill	Jill_1318_2	1318	2	P	short_call	outside-roof	15:54	peaceful	low_arousal	0	0	0	0	0	0	2.00677	2.060809	0.05403959	0.02755513	1.961144	15.16774	9.852534	0.994	780.9151	1040.659	1594.13	1049.6	0.4292908	0.6508603	0.7952161	0.742172	1059.77	1048.987	1008.414	1041.373	1059.77	0	0	-950.3358	-399.0672	-1501.604	-10.78272	-40.57305	952.1073	1472.620299	24.79508361	-7.735704005	1.420666695	0.085507001
Jill	Jill_1320_1	1320	1	PY	short_call	outside-roof	15:54	peaceful	low_arousal	0	0	0	0	0	0	0.06366667	0.1857578	0.1220912	1	0.1220912	8.977731	13.73668	1	1038.977	1055.127	1063.202	1036.753	0.3673848	0.5900817	0.7635587	0.623828	948.4059	1048.719	1007.576	1019.713	1052.08	0.6488071	1308.785	-1037.928	1643.244	-673.9714	100.3128	-41.14298	1213.898	1441.500815	-30.41588554	-30.21477263	3.48099611	-4.473678175
Jill	Jill_1324_2	1324	2	B	long_call	outside-roof	16:07	conflict	high_arousal	0	0	0	0	0	0	1.565941	1.73006	0.1641184	0.05055425	3.246382	26.29182	11.21532	0.958	2398.597	2810.083	3474.584	2397.205	0.2746615	0.416966	0.5512573	0.4748442	1515.774	2230.8	1060.018	1877.077	2374.358	0.3565294	14673.38	-12445.77	8713.541	-14267.52	715.0264	-1170.782	13239.95	2646.229331	250.8369593	-479.1492222	-43.4702201	-102.2336677
Jill	Jill_1324_3	1324	3	B	long_call	outside-roof	16:07	conflict	high_arousal	0	0	0	0	0	0	2.40274	2.578537	0.1757972	0.05415171	3.246382	26.29182	6.001592	0.958	2658.678	2840.364	2945.338	2922.306	0.2702528	0.4308566	0.624484	0.3637813	1487.75	2729.155	1098.92	2135.61	2895.494	0.3700959	21637.02	-16224.03	14123.15	-18546.77	1241.404	-1630.235	18226.84	3008.270686	411.8782132	-679.2316114	-196.4522048	-106.3943811
Jill	Jill_1326_1	1326	1	SB	long_call	outside-roof	16:17	conflict	high_arousal	0	0	0	0	0	0	0.09166079	0.2245037	0.1328429	0.08665325	1.53304	33.49438	18.7429	1	1777.835	1828.304	1856.566	1828.231	0.3761734	0.5570917	0.7480799	0.3590891	1458.607	1862.133	1699.203	1755.753	1879.925	0.6152351	5155.014	-3535.708	6075.233	-2452.975	403.5257	-162.9301	4531.797	2480.504424	-101.1595937	-133.6964148	-10.92218987	-31.79563813
Jill	Jill_1326_2	1326	2	SB	long_call	outside-roof	16:17	conflict	high_arousal	0	0	0	0	0	0	0.8337362	0.9875522	0.153816	0.100334	1.53304	33.49438	19.81278	0.985	1712.563	1785.91	1873.389	1722.088	0.2898423	0.6763969	0.8188117	0.7647358	1530.796	1946	1634.474	1790.981	1951.308	0.5389774	5072.309	-4467.945	5398.71	-4050.637	415.2041	-311.5265	4793.557	2529.878428	-51.30959023	-171.7567747	-3.246055879	-22.31958737
Jill	Jill_1326_3	1326	3	SB	long_call	outside-roof	16:17	conflict	high_arousal	1	0	0	0	0	0	1.475017	1.6247	0.1496832	0.09763817	1.53304	33.49438	16.31935	1.044	1352.554	1709.198	1842.435	1767.006	0.2904105	0.4249356	0.6745948	0.375735	684.0282	1829.17	1657.712	1506.506	1889.811	0.6275903	12835.71	-4163.7	15300.87	-2290.951	1145.142	-171.4584	9606.071	2125.748191	-478.3265736	-346.6427574	-31.31512373	14.78315922
Jill	Jill_1336_1	1336	1	P	short_call	outside-bridge	15:38	food_delivery	high_arousal	0	0	0	0	0	0	0.08849607	0.1886649	0.1001688	1	0.1001688	9.367279	9.790404	1	968.9941	1017.444	1038.977	1025.469	0.3506905	0.5266018	0.7414535	0.5310471	866.947	972.0423	1038.088	964.8037	1038.088	1	1708.524	0	2098.365	1318.683	105.0954	66.04544	1708.524	1364.264255	-73.48256589	-9.558832163	-8.245902747	-2.784641533
Jill	Jill_1337_1	1337	1	PY	short_call	outside-bridge	15:38	food_delivery	high_arousal	1	0	0	0	0	0	0.03078231	0.1331613	0.102379	0.06718216	1.523901	15.24065	11.06926	1	1124.437	1218.645	1788.602	1481.9	0.3189369	0.5623477	0.7364341	0.5589543	966.6843	1465.661	1563.898	1344.821	1563.898	1	5833.361	0	9747.64	1919.082	498.9766	98.23678	5833.361	1900.738721	-302.0665294	-100.2444897	-6.254999663	24.59342138
Jill	Jill_1337_2	1337	2	P	short_call	outside-bridge	15:38	food_delivery	high_arousal	0	0	0	0	0	0	1.4831	1.554683	0.07158374	0.04697401	1.523901	15.24065	11.55617	1.063	1098.53	1213.598	1777.162	1106.924	0.3344948	0.5315173	0.7418435	0.6238211	996.2418	1072.694	1088.726	1059.685	1088.726	1	1291.976	0	2136.02	447.9317	76.45214	16.03231	1291.976	1498.377279	-40.7933949	-14.82544769	-4.702268976	-2.035521305
Jill	Jill_1338_1	1338	1	SB	long_call	outside-bridge	15:38	food_delivery	high_arousal	0	0	0	0	0	0	0.07884107	0.2030459	0.1242049	1	0.1242049	27.29303	18.18699	1	1597.495	1800.714	1888.193	1882.603	0.2897572	0.4537155	0.6852291	0.4236295	1544.821	1869.423	1361.665	1726.974	1908.998	0.3567595	8218.631	-6850.776	5226.892	-8176.138	324.6027	-507.758	7338.674	2438.425991	119.6955989	-185.9446424	-25.16975267	-58.72970577
Jill	Jill_628_1	628	1	B	long_call	outside-kitchen	12:19	food_delivery	high_arousal	1	0	0	0	0	0	0.08861083	0.3188406	0.2302298	1	0.2302298	22.95238	13.09155	1	1754.956	1933.951	2189.658	2164.736	0.1860534	0.3635379	0.745297	0.1934147	822.3809	2147.056	1494.054	1866.283	2166.857	0.395539	14763.94	-4834.573	11507.42	-5672.609	1324.675	-653.0019	8887.672	2629.284864	-210.8623355	-460.9784698	-142.6366011	-201.8923831
Jill	Jill_640_1	640	1	SB	long_call	outside-kitchen	14:56	peaceful	low_arousal	0	0	0	0	0	0	0.06599693	0.2504075	0.1844105	0.1471287	1.253396	12.5484	13.45796	1	735.4935	1156.737	1925.203	1991.169	0.178286	0.4382147	0.7404402	0.1493793	1733.367	2087.127	1781.872	1970.238	2087.171	0.5061076	3790.83	-3352.03	3836.655	-3310.603	353.7598	-305.255	3574.068	2783.319403	1.997610674	-138.0064059	-1.386580912	-32.16795783
Jill	Jill_640_2	640	2	SB	long_call	outside-kitchen	14:56	peaceful	low_arousal	0	0	0	0	0	0	1.152607	1.319393	0.1667866	0.1330677	1.253396	12.5484	7.416648	0.97	812.2055	1148.662	1847.145	1694.225	0.1517335	0.3174711	0.6727396	0.0696261	1656.291	2006.555	1811.663	1919.405	2014.306	0.6311148	3401.193	-3293.666	4200.144	-2337.027	350.2638	-194.8923	3361.47	2711.821961	-53.40503236	-123.4377857	-7.103003631	-42.86511778
Jill	Jill_652_1	652	1	SB	long_call	outside-kitchen	15:42	feeding	low_arousal	0	0	0	0	0	0	0.06542126	0.2220593	0.1566381	0.1163854	1.345857	17.46015	15.65598	1	1127.802	1847.145	3357.834	1426.696	0.2517371	0.4491893	0.7201795	0.2736767	976.7983	1423.356	968.5354	1227.504	1424.476	0.5237631	5456.736	-6112.06	5701.777	-5807.279	446.5576	-454.8205	5768.717	1732.34029	-29.97307527	-216.541107	18.04106653	-17.56061783
Jill	Jill_653_1	653	1	SB	long_call	outside-kitchen	15:42	feeding	low_arousal	0	0	0	0	0	0	0.0869372	0.2973913	0.2104541	1	0.2104541	7.426015	9.976316	1	1344.479	1748.227	1847.818	632.8564	0.2650576	0.4958517	0.7668355	0.7730126	1455.993	1809.494	1056.063	1593.981	1850.415	0.4157485	4507.895	-6460.351	3359.421	-7160.059	353.5019	-753.4318	5648.344	2249.437305	194.8230227	-246.042794	-8.283224911	-49.1060414
Jill	Jill_698_2	698	2	SB	long_call	outside-kitchen	14:16	food_delivery	high_arousal	0	0	0	0	0	0	1.147918	1.361075	0.2131568	0.02199082	9.692991	28.91644	17.44772	1.02	1951.11	2062.477	2121.021	2114.236	0.3096809	0.5255319	0.7270213	0.6835451	1443.787	2108.485	1743.268	1918.843	2119.692	0.5702253	5560.827	-4109	6236.705	-3426.745	664.6981	-365.217	4936.683	2709.041415	-140.7558077	-233.5272465	-32.88901965	-52.96305795
Jill	Jill_698_3	698	3	SB	long_call	outside-kitchen	14:16	food_delivery	high_arousal	0	0	0	0	0	0	1.866431	2.022985	0.1565545	0.01615131	9.692991	28.91644	16.06415	1.005	1872.043	1925.539	2962.834	1927.755	0.3066338	0.4794322	0.6765643	0.3290022	1531.546	1927.285	1862.507	1832.407	1931.231	0.5815523	4389.988	-1049.07	5055.597	-827.5443	395.7383	-64.7779	3103.278	2589.500197	-114.8049231	-116.7749723	-36.89138403	-22.56655799
Jill	Jill_698_4	698	4	SB	long_call	outside-kitchen	14:16	food_delivery	high_arousal	1	0	0	0	0	0	2.952398	3.158819	0.2064203	0.02129583	9.692991	28.91644	15.58757	0.993	1600.186	1978.363	3343.03	2012.215	0.3241788	0.5257607	0.7506317	0.4723539	1419.362	1988.496	1749.143	1794.478	2015.85	0.6299795	4586.944	-3491.863	5514.328	-2319.089	569.1347	-239.3535	4210.798	2534.794971	-238.1863442	-203.3945122	22.02583915	-0.252387418
Jill	Jill_698_6	698	6	SB	long_call	outside-kitchen	14:16	food_delivery	high_arousal	0	0	0	0	0	0	5.053567	5.228514	0.174947	0.01804882	9.692991	28.91644	19.24596	1.008	1753.274	1876.417	1957.839	1977.072	0.1996111	0.3941672	0.6895658	0.8859214	1570.844	1996.119	1734.844	1872.11	1997.133	0.5260364	4632.138	-3163.216	4861.757	-2986.909	425.275	-261.2754	3935.853	2644.454749	-58.35057769	-156.4292691	-16.42258846	-38.39421666
Jill	Jill_698_7	698	7	SB	long_call	outside-kitchen	14:16	food_delivery	high_arousal	0	0	0	0	0	0	6.116029	6.300056	0.1840264	0.01898551	9.692991	28.91644	17.51539	1.003	1894.585	2039.935	2113.282	2128.461	0.272212	0.457671	0.743931	0.347422	1732.264	2136.193	1646.501	1979.802	2136.236	0.4942021	4441.885	-5261.432	4389.909	-5321.975	403.9296	-489.6919	4856.35	2795.746345	27.87461688	-201.7446187	9.912759077	-54.11268649
Jill	Jill_698_8	698	8	PY	short_call	outside-kitchen	14:16	food_delivery	high_arousal	0	0	0	0	0	0	7.419069	7.58671	0.1676415	0.01729513	9.692991	28.91644	18.35742	0.969	1925.539	1968.269	1998.887	1999.724	0.2805356	0.4869471	0.7283917	0.4566304	1831.345	1995.134	1799.468	1934.462	1995.228	0.5062165	1931.148	-2364.862	1954.042	-2334.344	163.7893	-195.6665	2145.254	2734.05253	16.65164873	-72.96402571	7.013119522	-26.37320419
Jill	Jill_698_9	698	9	SB	long_call	outside-kitchen	14:16	food_delivery	high_arousal	0	0	0	0	0	0	8.741583	8.938999	0.1974157	0.02036685	9.692991	28.91644	14.37143	0.984	1854.884	2015.71	2138.516	2141.177	0.2485642	0.4742706	0.7668275	0.9352392	1671.267	2123.387	1761.197	2021.704	2152.113	0.6500889	3746.724	-5659.053	4580.386	-3669.309	452.12	-362.1896	4496.353	2854.785492	-52.00083877	-178.0240912	-11.86466755	-83.43392098
Jill	Jill_700_1	700	1	P	short_call	outside-kitchen	14:18	food_delivery	high_arousal	0	0	0	0	0	0	0.1645015	0.2695505	0.105049	0.01691037	6.212102	25.75631	15.62463	1	916.0023	1094.829	1918.137	1067.703	0.3741364	0.6137737	0.8069948	0.9004017	947.7383	1068.889	992.6881	1027.622	1073.801	0.6131615	1957.138	-1996.048	2306.566	-1450.779	121.1512	-76.20142	1972.346	1452.46449	-29.78291587	-47.95250745	5.259863943	-8.582253836
Jill	Jill_700_2	700	2	SB	long_call	outside-kitchen	14:18	food_delivery	high_arousal	1	0	0	0	0	0	4.828192	4.964297	0.1361057	0.02190976	6.212102	25.75631	13.30998	1.08	920.7127	1017.276	1197.616	1038.902	0.248709	0.3683158	0.7169748	0.3019722	938.2148	1210.675	926.8194	1089.367	1219.195	0.6203539	3327.822	-5658.302	4003.652	-4171.102	272.4599	-283.8553	4220.574	1538.374718	-64.12013523	-126.8248472	47.92790938	-15.4920863
Jill	Jill_700_3	700	3	SB	long_call	outside-kitchen	14:18	food_delivery	high_arousal	1	0	0	0	0	0	6.23354	6.376604	0.1430636	0.02302983	6.212102	25.75631	14.47723	0.999	993.219	1042.005	1304.778	1039.993	0.2540815	0.4785227	0.7137423	0.2098366	903.8592	1289.558	930.5616	1125.858	1305.594	0.5852558	4798.043	-6320.607	5391.984	-5018.69	385.6984	-358.996	5429.273	1589.244753	-71.50898104	-174.1189496	49.90755751	-15.68351017
Jill	Jill_701_1	701	1	SB	long_call	outside-kitchen	14:19	food_delivery	high_arousal	0	0	0	0	0	0	0.1018297	0.264447	0.1626173	0.1251093	1.299802	16.25815	12.08396	1	1079.352	1330.348	1485.118	1335.899	0.1981593	0.337052	0.6757774	0.1686281	1012.093	1477.159	1017.7	1297.111	1490.744	0.5648471	5211.001	-6684.865	5719.761	-5650.799	465.0662	-459.459	5852.144	1830.391978	-64.43311332	-213.19308	31.71390716	-43.24057129
Jill	Jill_701_2	701	2	SB	long_call	outside-kitchen	14:19	food_delivery	high_arousal	0	0	0	0	0	0	1.266868	1.401632	0.134764	0.1036804	1.299802	16.25815	5.778445	0.938	982.4524	989.8544	1322.273	1569.138	0.3469628	0.6515228	0.8342588	0.9647099	1367.484	1694.155	1235.474	1515.69	1694.62	0.4921178	4932.709	-6708.323	4848.046	-6807.175	326.671	-458.681	5834.133	2140.473664	37.75928767	-174.6052374	16.91899393	-18.12649831
Jill	Jill_733_1	733	1	B	long_call	inside-cage	10:20	external_event	external_event	0	0	0	0	0	0	0.1161241	0.3080056	0.1918815	0.1027244	1.867925	32.24229	11.56105	1	1806.097	1952.119	2036.234	2064.512	0.3684708	0.5584968	0.762113	0.823733	1170.166	2078.544	1463.392	1825.389	2082.496	0.4321734	11001.72	-5682.171	9468.111	-6411.787	908.3775	-615.1516	7981.131	2574.279347	-42.97225806	-350.6818382	-59.95993688	-110.3087198
Jill	Jill_733_2	733	2	B	long_call	inside-cage	10:20	external_event	external_event	1	0	0	0	0	0	1.093901	1.28027	0.1863691	0.09977333	1.867925	32.24229	4.330819	1.06	946.788	1816.528	2189.658	2214.396	0.2471104	0.4619783	0.6870666	0.4258958	792.9096	2185.001	1020.242	1742.733	2185.101	0.5040411	14820.37	-12602.41	14939.08	-12499.49	1392.092	-1164.759	13720.15	2452.759915	-133.0427672	-601.6822124	-75.99348787	-199.4102251
Jill	Jill_733_3	733	3	B	long_call	inside-cage	10:20	external_event	external_event	1	0	0	0	0	0	1.799231	1.984049	0.1848186	0.09894324	1.867925	32.24229	6.654327	1.086	1499.249	2043.636	2232.051	958.6349	0.2614403	0.4588394	0.7186848	0.2409846	917.6334	2255.604	1459.563	1922.345	2270.415	0.4133354	17708.41	-7478.353	14478.74	-8614.288	1337.97	-796.0402	11706.7	2708.217379	-169.8310515	-493.4546814	-141.661247	-203.4114174
Jill	Jill_734_1	734	1	SCB	other_call	inside-cage	10:33	conflict	high_arousal	0	0	0	0	0	0	0.1438714	0.310166	0.1662946	0.01399096	11.88586	38.04885	3.255461	1	1674.207	2209.845	2301.361	2285.195	0.3099686	0.5164326	0.7310787	0.6156571	614.4532	2297.022	1458.443	1759.353	2297.081	0.4910982	20603.52	-9909.73	20236	-10085.46	1682.569	-838.5787	15161.39	2477.839065	-510.0771663	-645.093769	-48.2062898	-50.81747602
Jill	Jill_734_2	734	2	SCB	other_call	inside-cage	10:33	conflict	high_arousal	0	0	0	0	0	0	0.6538273	0.820407	0.1665797	0.01401495	11.88586	38.04885	4.414373	0.988	1314.198	2193.695	2335.007	1025.334	0.3026137	0.4827117	0.711816	0.3368314	851.9099	2278.653	1472.324	1813.396	2282.742	0.5272642	16290.64	-10291.25	17129.85	-9680.994	1426.743	-806.3286	13454.36	2555.319378	-324.6584329	-546.5352311	-89.94674137	-77.84045269
Jill	Jill_734_3	734	3	B	long_call	inside-cage	10:33	conflict	high_arousal	0	0	0	0	0	0	1.402582	1.59403	0.1914486	0.01610725	11.88586	38.04885	3.187429	0.91	935.5167	1632.654	2242.986	935.3323	0.2769158	0.4761341	0.7444036	0.2588799	739.2496	2267.452	1370.395	1844.42	2279.269	0.656889	12245.66	-13836.2	15964.62	-9371.25	1528.202	-897.0563	12803.46	2597.19435	-437.1922657	-550.2979868	-63.18567385	-148.7565814
Jill	Jill_734_4	734	4	PY	short_call	inside-cage	10:33	conflict	high_arousal	0	0	0	0	0	0	5.561663	5.638455	0.0767913	0.006460726	11.88586	38.04885	25.39675	0.906	1896.604	1941.185	1950.437	1947.958	0.4408031	0.640685	0.8255093	0.9716856	1789.751	1906.069	1966.79	1898.782	1969.075	0.8385197	2784.911	-184.2249	3029.453	1581.455	116.3178	60.721	2370.306	2684.991024	-86.85371874	-13.98895416	0.034365659	-6.450788656
Jill	Jill_734_5	734	5	SB	long_call	inside-cage	10:33	conflict	high_arousal	1	0	0	0	0	0	8.384412	8.550919	0.1665068	0.01400882	11.88586	38.04885	5.062893	0.898	910.4507	1603.551	2107.73	929.7298	0.3250715	0.5165464	0.6993055	0.4180458	673.8072	2157.427	1930.372	1750.425	2158.267	0.4857819	18352.49	-2661.671	17820.52	-2727.265	1483.619	-227.0541	10418.9	2469.137295	-589.3746804	-457.4666588	-109.7959582	-5.389306686
Jill	Jill_734_6	734	6	SB	long_call	inside-cage	10:33	conflict	high_arousal	0	0	0	0	0	0	9.250892	9.45506	0.2041681	0.01717739	11.88586	38.04885	11.75104	0.88	1945.39	2071.561	4094.673	2011.099	0.3572857	0.5608618	0.7451133	0.6695321	1725.006	2134.065	1603.652	1974.554	2146.768	0.3480104	5935.901	-4080.037	4007.077	-5195.848	409.0587	-530.4134	4728.213	2788.039072	94.85175043	-218.9197805	-9.58150807	-59.25558696
Jill	Jill_734_7	734	7	SB	long_call	inside-cage	10:33	conflict	high_arousal	0	0	0	0	0	0	10.2392	10.42491	0.1857144	0.01562482	11.88586	38.04885	15.90631	0.856	1919.483	2019.074	2082.328	2080.979	0.2918193	0.4739927	0.7454212	0.3521518	1767.829	2140.913	1717.635	1980.232	2141.01	0.4953166	4056.866	-4517.112	4017.82	-4558.377	373.0836	-423.2783	4288.86	2797.098025	48.26297497	-172.694277	-1.506491921	-24.26201881
Jill	Jill_734_8	734	8	SB	long_call	inside-cage	10:33	conflict	high_arousal	0	0	0	0	0	0	11.86195	12.02973	0.1677852	0.01411636	11.88586	38.04885	18.94532	0.92	1936.306	2031.187	2041.617	2038.438	0.3122044	0.5361535	0.7061765	0.5623913	1680.176	2056.437	1814.027	1948.697	2064.933	0.5645167	4062.154	-3433.886	4485.031	-2889.523	376.2608	-242.4095	3788.462	2753.014495	-59.99084587	-132.4907231	5.294199957	-38.59667576
Jill	Jill_737_1	737	1	PY	short_call	outside-roof	16:46	external_event	external_event	1	0	0	0	0	0	0.09911444	0.2223956	0.1232812	0.06010155	2.051215	23.09741	7.135001	1	1504.633	1718.619	3102.127	1469.175	0.3178223	0.5381644	0.740298	0.7407584	818.606	1631.477	1764.078	1471.956	1764.078	1	7669.227	0	13187.26	2151.195	812.8706	132.601	7669.227	2079.106399	-417.1111643	-179.5892628	-66.21499902	-7.056375475
Jill	Jill_737_2	737	2	PY	short_call	outside-roof	16:46	external_event	external_event	0	0	0	0	0	0	0.6078643	0.7025429	0.09467862	0.04615734	2.051215	23.09741	9.348162	1.033	1578.653	1775.143	3394.171	1792.354	0.2287425	0.4905389	0.7865868	0.3678275	1497.328	1843.5	1743.548	1747.365	1843.561	0.4937459	7406.509	-2086.581	7312.586	-2111.399	346.1728	-99.95218	4713.174	2469.347957	-91.20493064	-108.8580344	-31.76972343	-12.65591899
Jill	Jill_737_4	737	4	PY	short_call	outside-roof	16:46	external_event	external_event	0	0	0	0	0	0	1.461235	1.610442	0.1492065	0.07274056	2.051215	23.09741	10.32355	1.088	1477.716	1544.334	2981.003	1484.555	0.1465046	0.350304	0.6737082	0.214883	1376.116	1714.841	1469.753	1604.159	1714.97	0.4888517	4645.664	-3215.258	4540.35	-3285.215	338.7249	-245.0878	3914.457	2266.053713	-28.08105204	-137.6251197	-14.51118047	-29.94047456
Jill	Jill_749_1	749	1	PY	short_call	inside-cage	09:21	feeding	low_arousal	0	0	0	0	0	0	0.07877976	0.2266663	0.1478866	1	0.1478866	13.58775	17.49748	1	1367.358	1434.65	1485.791	1389.106	0.2660227	0.5222324	0.7496167	0.2475617	1272.877	1512.569	1290.011	1430.145	1532.563	0.6671866	2631.925	-4928.057	3241.577	-3009.853	239.6928	-222.5584	3396.058	2020.42049	-44.59321247	-105.9060505	24.08124431	-29.24838809
Jill	Jill_753_1	753	1	PY	short_call	outside-platform	12:37	food_delivery	high_arousal	0	0	0	0	0	0	0.2660683	0.4042883	0.13822	0.04473037	3.090071	28.8323	12.50666	1	2014.7	2104.871	2162.741	2136.363	0.3501231	0.509434	0.7568499	0.4224066	1723.24	2135.637	1836.862	2001.489	2150.885	0.5929718	5217.695	-5581.697	5967.26	-4323.183	412.3974	-298.7753	5365.781	2827.391814	-65.03788577	-166.8620465	8.20976471	-34.80233502
Jill	Jill_753_2	753	2	SB	long_call	outside-platform	12:37	food_delivery	high_arousal	0	0	0	0	0	0	0.6932797	0.9401083	0.2468286	0.07987796	3.090071	28.8323	10.05375	0.974	2121.693	2151.302	4202.339	2132.366	0.29435	0.5393661	0.7773082	0.7638829	1935.612	2146.175	1641.945	2081.884	2205.488	0.25695	4255.199	-3072.654	1706.15	-4085.674	210.5634	-504.2306	3376.412	2940.070837	100.2057491	-133.6502814	37.24407971	-96.46959387
Jill	Jill_753_3	753	3	B	long_call	outside-platform	12:37	food_delivery	high_arousal	0	0	0	0	0	0	1.150433	1.433215	0.2827827	0.09151333	3.090071	28.8323	12.4293	1.151	2173.508	2258.295	4427.765	2241.934	0.1743244	0.4222596	0.6877556	0.1099058	1314.148	2245.666	1523.72	2068.167	2253.823	0.4084599	8135.339	-4364.628	6588.23	-5106.016	931.5188	-721.9465	5941.206	2915.627081	21.85135313	-311.3765584	-21.87144812	-187.1866639
Jill	Jill_753_4	753	4	B	long_call	outside-platform	12:37	food_delivery	high_arousal	0	1	0	0	0	0	1.661463	1.944209	0.2827454	0.09150125	3.090071	28.8323	10.19108	1.171	2359.232	2411.719	2635.126	2413.658	0.2824605	0.4551287	0.6598765	0.4466699	1445.913	2430.627	1443.584	2168.268	2433.176	0.4486054	7783.458	-6347.432	6965.38	-6981.856	984.7144	-987.0437	6991.623	3056.120289	93.23386075	-368.7823934	27.93940127	-143.2099554
Jill	Jill_753_5	753	5	B	long_call	outside-platform	12:37	food_delivery	high_arousal	0	0	0	0	0	0	2.16998	2.399805	0.2298248	0.07437524	3.090071	28.8323	9.593809	1.078	2227.341	2326.932	2368.652	2345.575	0.227923	0.4707449	0.7451406	0.1653608	1379.839	2359.133	1585.408	2150.562	2359.94	0.5294672	8054.434	-7162.303	8522.095	-6733.176	979.2943	-773.7253	7641.716	3031.866702	-24.59561758	-326.9355498	-59.77324739	-171.705542
Jill	Jill_753_6	753	6	SCB	other_call	outside-platform	12:37	food_delivery	high_arousal	0	0	0	0	0	0	2.607176	2.876163	0.2689869	0.08704878	3.090071	28.8323	5.538388	1.033	2045.654	2285.211	3982.297	2137.669	0.1825002	0.4013319	0.6882745	0.06715763	1111.469	2247.44	1392.288	2064.761	2353.531	0.6062771	7616.242	-9076.347	8446.287	-6358.312	1135.97	-855.1515	8201.834	2908.459609	-100.4939514	-305.1030118	82.48638839	-188.274297
Jill	Jill_753_7	753	7	B	long_call	outside-platform	12:37	food_delivery	high_arousal	0	1	0	0	0	0	3.08695	3.35614	0.2691895	0.08711433	3.090071	28.8323	11.33771	1.166	2232.724	3963.455	4359.128	2278.205	0.1708221	0.3831705	0.684973	0.1066723	1342.971	2303.399	1579.285	2096.583	2310.884	0.5438527	6611.455	-5958.134	7135.702	-5379.96	960.4281	-724.1143	6313.293	2955.985563	-1.511484446	-302.3622397	-23.93126933	-141.9334821
Jill	Jill_755_1	755	1	PY	short_call	outside-platform	12:41	food_delivery	high_arousal	0	0	0	0	0	0	0.1530806	0.3442558	0.1911752	1	0.1911752	15.2299	14.60824	1	2119.675	2209.845	2232.724	2214.605	0.2765983	0.5076503	0.6786858	0.7020929	2185.902	2230.893	1719.965	2122.614	2265.676	0.3917213	1065.251	-4692.756	470.6789	-5345.123	44.99106	-510.9275	3340.04	2999.426595	171.6154559	-128.9804429	42.37066062	-30.59875627
Jill	Jill_783_1	783	1	PY	short_call	outside-roof	14:31	peaceful	low_arousal	1	0	0	0	0	0	0.1299206	0.2786994	0.1487787	0.05556052	2.677778	20.20213	16.35263	1	893.9644	1316.89	1799.032	1763.686	0.295032	0.4434624	0.6441634	0.2834435	1960.924	1784.579	1765.264	1824.972	2000.063	0.1349747	1949.024	-1824.425	-2370.562	-259.6467	-176.3446	-19.31495	2731.453	2581.436833	73.65755369	61.57819962	52.85400675	3.105189439
Jill	Jill_783_2	783	2	PY	short_call	outside-roof	14:31	peaceful	low_arousal	0	0	0	0	0	0	1.522088	1.643587	0.1214985	0.04537289	2.677778	20.20213	15.83781	0.988	1872.043	1887.52	1920.156	1885.676	0.325308	0.5078387	0.6830907	0.4469119	1834.774	1889.345	1939.053	1893.304	1939.053	1	858.2744	0	898.3058	818.2429	54.57141	49.70765	858.2744	2677.44341	-34.85598959	0.748497705	-5.618657795	-2.9628988
Jill	Jill_783_3	783	3	P	short_call	outside-roof	14:31	peaceful	low_arousal	0	0	0	0	0	0	2.729082	2.807698	0.0786166	0.0293589	2.677778	20.20213	13.31394	1.042	1303.095	1589.42	1614.317	1606.728	0.4764926	0.5901356	0.714739	0.5566921	1257.979	1574.327	1634.287	1527.078	1634.287	1	4786.63	0	8047.866	1525.394	316.3479	59.96065	4786.63	2158.468394	-145.70529	-59.21679527	-28.88320286	-14.20330143
Jill	Jill_785_1	785	1	PY	short_call	outside-roof	14:42	food_delivery	high_arousal	0	0	0	0	0	0	0.1235916	0.2510763	0.1274847	0.05563711	2.291361	30.97083	12.90351	1	1652.673	1723.329	1855.22	1701.366	0.2091782	0.318392	0.5789755	0.2482026	1554.405	1825.617	1893.75	1783.14	1893.75	1	2661.849	0	4254.82	1068.879	271.2122	68.13284	2661.849	2520.904628	-139.385633	-49.03998482	-25.47986152	-5.915849053
Jill	Jill_785_2	785	2	SB	long_call	outside-roof	14:42	food_delivery	high_arousal	0	0	0	0	0	0	0.8154908	0.9749864	0.1594956	0.06960735	2.291361	30.97083	21.36991	1.229	2014.7	2057.094	2075.935	2015.27	0.4213819	0.5668183	0.7112596	0.5192139	1539.73	2051.682	1854.424	1915.148	2081.564	0.6015538	5647.326	-3574.166	6419.643	-2473.528	511.9523	-197.2584	4821.095	2705.335949	-129.2276857	-162.4443163	-7.096286064	-29.34576148
Jill	Jill_785_3	785	3	SB	long_call	outside-roof	14:42	food_delivery	high_arousal	0	0	0	0	0	0	1.563539	1.710002	0.1464628	0.06391957	2.291361	30.97083	22.5405	1.242	1946.736	2006.625	2081.319	2004.926	0.2859576	0.5062703	0.7721009	0.8467185	1824.118	2113.604	1747.344	1980.209	2115.631	0.5271329	3775.811	-5317.652	3953.031	-5001.409	289.486	-366.2602	4504.847	2797.67987	24.64176684	-151.7373831	15.98845639	-23.59661205
Jill	Jill_785_4	785	4	SB	long_call	outside-roof	14:42	food_delivery	high_arousal	1	0	0	0	0	0	2.272738	2.414953	0.1422146	0.06206555	2.291361	30.97083	17.113	1.103	1803.406	1952.119	1968.942	1954.664	0.3251475	0.5697656	0.768458	0.8966996	1078.343	1959.693	1666.601	1752.137	1968.614	0.5791284	10809.44	-5045.833	12394.64	-4121.829	881.3496	-293.0921	8383.654	2472.518322	-221.5281679	-284.2114266	-80.13622969	-92.13729137
Jill	Jill_791_1	791	1	PY	short_call	outside-roof	14:43	food_delivery	high_arousal	0	0	0	0	0	0	0.07151442	0.1930038	0.1214894	1	0.1214894	22.78178	14.06733	1	1025.519	1065.894	1103.577	1022.55	0.2105656	0.3119283	0.4117976	0.2952575	826.2737	1150.064	1086.5	1068.889	1163.549	0.6198794	4478.566	-1668.43	5330.346	-1046.414	323.7903	-63.56408	3410.295	1510.044307	-115.5962471	-93.77911061	-16.26591908	-13.49915838
Jill	Jill_795_4	795	4	PY	short_call	outside-roof	15:49	conflict	high_arousal	0	0	0	0	0	0	2.062579	2.139974	0.07739506	0.01750652	4.420927	30.14485	16.71529	1.292	1113.334	1197.784	1213.934	1204.939	0.2991503	0.4726047	0.6284793	0.542598	969.0689	1203.951	900.4094	1079.884	1204.705	0.4802951	6339.007	-7565.301	6069.698	-7843.959	234.8823	-303.5418	6975.688	1525.128742	27.00230012	-134.361789	3.216662687	-8.348968966
Jill	Jill_795_5	795	5	PY	short_call	outside-roof	15:49	conflict	high_arousal	0	0	0	0	0	0	2.955611	3.054778	0.09916699	0.02243127	4.420927	30.14485	12.79232	1.233	1063.202	1150.681	1245.561	1171.954	0.2322817	0.3989483	0.7203932	0.2033694	961.0466	1486.113	967.3925	1219.065	1493.151	0.4596845	11672.65	-9812.313	10589.54	-10461.56	525.0666	-518.7207	10666.4	1720.416105	9.839980451	-269.9642492	-32.50615345	11.04550756
Jill	Jill_795_6	795	6	SB	long_call	outside-roof	15:49	conflict	high_arousal	1	0	0	0	0	0	3.413691	3.527157	0.1134665	0.02566578	4.420927	30.14485	11.81636	1.281	1117.708	1893.576	2196.387	2234.515	0.1890488	0.4770184	0.6934452	0.1278826	1025.974	2242.416	1388.233	1864.879	2242.417	0.4992501	21473.64	-15033.6	21441.41	-15056.12	1216.441	-854.1827	18248.43	2628.018414	-121.1144189	-491.9225752	-89.65197711	-132.4037466
Jill	Jill_795_7	795	7	SB	long_call	outside-roof	15:49	conflict	high_arousal	1	0	0	0	0	0	3.914624	4.08752	0.1728954	0.0391084	4.420927	30.14485	9.355397	1.158	2016.046	2277.809	2433.925	2463.615	0.2756721	0.5569836	0.7908197	0.8317316	1102.416	2424.8	1843.1	2128.969	2466.203	0.3786245	20833.12	-5799.919	15296.93	-6728.922	1322.384	-581.6997	11491.68	3001.517905	-47.49057996	-399.9558898	-177.683438	-140.4575239
Jill	Jill_795_8	795	8	SB	long_call	outside-roof	15:49	conflict	high_arousal	0	1	0	0	0	0	4.490883	4.635706	0.1448227	0.03275845	4.420927	30.14485	11.91956	1.108	2228.687	2423.158	2458.15	2447.138	0.2667919	0.4687647	0.6948489	0.5749052	2049.06	2385.359	1974.859	2261.323	2437.437	0.3039198	8823.842	-4588.696	4644.281	-5669.002	336.2986	-410.5001	5875.736	3194.457466	114.5095488	-160.5970201	-46.77491925	-53.32034885
Jill	Jill_806_1	806	1	PY	short_call	outside-roof	16:23	peaceful	low_arousal	0	0	0	0	0	0	0.5285607	0.6692485	0.1406877	0.1562935	0.9001511	25.17921	10.29923	1	1211.243	1250.945	1304.105	1306.864	0.3365571	0.6249194	0.8054481	0.9097041	1174.6	1330.389	1174.781	1273.858	1332.215	0.5576356	2009.047	-2529.653	2214.676	-2212.101	155.7889	-155.6078	2239.329	1800.100019	-7.500471767	-71.03166258	8.239357693	-17.65895591
Jill	Jill_813_1	813	1	PY	short_call	outside-roof	16:42	external_event	external_event	0	0	0	0	0	0	0.4238904	0.6149684	0.191078	0.01112631	17.17353	25.02248	14.30596	1	846.1876	1420.855	1458.202	1451.787	0.3312366	0.48291	0.7084026	0.4375859	1314.001	1436.279	1435.837	1417.381	1438.616	0.4018279	1623.012	-24.31704	1279.877	-4.625293	122.2781	-0.4418959	822.4359	2003.879522	-22.52647548	-27.05881317	-20.69143586	-11.17913721
Jill	Jill_813_10	813	10	P	short_call	outside-roof	16:42	external_event	external_event	0	0	0	0	0	0	13.99172	14.08084	0.08911772	0.005189248	17.17353	25.02248	9.556113	1.007	906.7497	1153.036	1460.22	1464.154	0.3188295	0.5516539	0.7391858	0.5379689	1412.685	1470.357	1139.283	1393.246	1472.108	0.447441	1490.241	-6758.853	1294.285	-7430.025	57.67188	-331.0734	4401.64	1968.692268	93.90114644	-97.43849399	37.23756913	-20.49334011
Jill	Jill_813_11	813	11	PY	short_call	outside-roof	16:42	external_event	external_event	0	0	0	0	0	0	15.46481	15.58159	0.1167827	0.006800158	17.17353	25.02248	9.422439	1.038	906.7497	1350.872	1522.465	1524.879	0.336699	0.5417476	0.72	0.5026807	1485.682	1528.596	1390.283	1491.362	1529.493	0.4582869	818.5927	-2200.503	734.942	-2368.724	42.91427	-138.313	1568.308	2108.296753	31.98496463	-42.47252232	8.609928237	-6.425681449
Jill	Jill_813_12	813	12	P	short_call	outside-roof	16:42	external_event	external_event	0	0	0	0	0	0	16.74168	16.84464	0.1029601	0.00599528	17.17353	25.02248	3.741502	0.947	828.6919	937.7037	1129.147	1571.245	0.35	0.6110132	0.8057269	0.728023	1592.663	1582.392	1380.058	1542.58	1609.03	0.2999994	529.8642	-3176.976	-199.5321	-3930.32	-10.27192	-202.3331	2382.92	2180.729895	93.33758347	-46.71294127	8.266756348	-7.528732454
Jill	Jill_813_13	813	13	PY	short_call	outside-roof	16:42	external_event	external_event	1	0	0	0	0	0	17.48035	17.59742	0.117075	0.006817175	17.17353	25.02248	5.326162	1.017	895.6467	1104.922	1281.898	1128.533	0.3711021	0.6734457	0.8651947	0.8759621	1536	1613.273	1147.2	1501.9	1624.294	0.3849256	1959.25	-6625.395	1320.067	-7961.958	77.27339	-466.073	4829.156	2121.65949	161.4642013	-136.6610001	38.52602314	-24.20816991
Jill	Jill_813_2	813	2	SB	long_call	outside-roof	16:42	external_event	external_event	1	0	0	0	0	0	2.736137	2.894732	0.158595	0.009234849	17.17353	25.02248	6.993208	1.018	826.0002	1141.596	1606.747	1556.736	0.2083214	0.5035745	0.704461	0.6846815	788.7695	1727.956	1550.411	1372.984	1740.474	0.5341653	11234.07	-2572.623	11843.83	-2238.967	939.1862	-177.5444	7207.133	1938.813914	-390.5689516	-252.6666236	12.74623469	81.77386858
Jill	Jill_813_3	813	3	SB	long_call	outside-roof	16:42	external_event	external_event	1	0	0	0	0	0	3.699938	3.831894	0.1319559	0.007683678	17.17353	25.02248	16.50315	1.193	1619.028	1682.618	1711.217	1710.638	0.2977663	0.5606529	0.6886598	0.2498372	660.2944	1602.821	1677.254	1317.199	1723.988	0.8393224	9604.147	-2204.143	14285.49	1128.152	942.527	74.43314	8415.119	1860.693069	-565.3936516	-169.4936448	58.9042674	63.85424233
Jill	Jill_813_4	813	4	SB	long_call	outside-roof	16:42	external_event	external_event	1	0	0	0	0	0	4.470269	4.595439	0.1251697	0.007288526	17.17353	25.02248	13.18633	1.177	841.8137	996.5836	1724.675	1669.071	0.2538043	0.3735507	0.7360507	0.356255	665.7927	1674.129	1667.684	1342.101	1743.299	0.6701297	12845.82	-1831.322	16111.5	-102.9745	1008.336	-6.444644	9212.341	1895.587517	-564.5010275	-206.0239526	81.46542203	71.10092301
Jill	Jill_813_5	813	5	SB	long_call	outside-roof	16:42	external_event	external_event	1	0	0	0	0	0	5.242747	5.345084	0.1023368	0.005958982	17.17353	25.02248	15.9088	1.118	844.8418	977.2373	1682.786	1694.107	0.2479504	0.4854864	0.759805	0.2736712	793.7524	1248.689	1630.601	1287.407	1682.092	0.7605752	11413.14	-2101.508	8890.967	7463.834	454.9364	381.9123	9183.536	1819.602611	-467.0019145	-33.73971198	69.22436041	-44.55194677
Jill	Jill_813_6	813	6	PY	short_call	outside-roof	16:42	external_event	external_event	0	0	0	0	0	0	7.997884	8.138757	0.1408723	0.008202871	17.17353	25.02248	13.55206	1.028	1054.118	1454.669	1479.735	1476.359	0.2622344	0.5339665	0.8135866	0.8035844	1459.884	1492.567	1452.855	1477.952	1506.913	0.6586615	506.8448	-1124.213	464.0121	-563.8081	32.68322	-39.71246	736.6869	2089.835564	-8.311668493	-19.34027223	12.75439175	-3.594545439
Jill	Jill_813_7	813	7	P	short_call	outside-roof	16:42	external_event	external_event	0	0	0	0	1	0	9.561848	9.662898	0.1010502	0.005884065	17.17353	25.02248	15.40471	1.111	1222.178	1313.862	1342.292	1340.092	0.2888241	0.478456	0.6350987	0.632327	1320.401	1317.614	1017.092	1246.384	1341.412	0.2800771	742.3815	-4458.108	-55.16003	-5947.98	-2.786965	-300.5222	3417.386	1761.553561	141.4296418	-71.38297893	9.595391704	-1.296727718
Jill	Jill_813_8	813	8	SB	long_call	outside-roof	16:42	external_event	external_event	1	0	0	0	0	0	11.57978	11.6874	0.1076119	0.006266148	17.17353	25.02248	6.557345	0.941	830.0377	1015.762	1209.897	1059.082	0.2018542	0.3645175	0.6942689	0.2414984	977.4085	1361.679	1462.111	1280.2	1462.111	1	4504.172	0	7141.783	1866.562	384.2704	100.4321	4527.21	1809.606733	-255.9601211	-62.50627569	27.17355045	9.675473451
Jill	Jill_813_9	813	9	SB	long_call	outside-roof	16:42	external_event	external_event	1	0	0	0	0	0	12.57284	12.69656	0.1237203	0.007204129	17.17353	25.02248	9.585713	1.041	967.9848	1656.711	1681.945	1680.457	0.2741935	0.5826613	0.7626466	0.1875122	865.8762	1605.53	1635.394	1390.243	1680.529	0.6927274	9505.37	-1187.255	11956.86	482.7761	739.6535	29.86461	6949.382	1964.12712	-419.3007817	-165.4937773	31.27242101	39.95585992
Jill	Jill_814_1	814	1	SB	long_call	outside-roof	12:55	food_delivery	high_arousal	0	0	0	0	0	0	0.3100902	0.4385064	0.1284162	0.02389321	5.374587	27.93477	12.50904	1	1464.258	1748.9	1856.566	1855.304	0.3429278	0.5382306	0.8117606	0.9417129	1733.455	1841.938	1346.541	1741.231	1849.92	0.4070551	2228.032	-6610.901	1689.551	-7715.486	108.4828	-495.3966	4826.807	2459.617127	122.4625524	-134.71408	43.74965672	-42.24400398
Jill	Jill_814_2	814	2	PY	short_call	outside-roof	12:55	food_delivery	high_arousal	0	0	0	0	0	0	1.265323	1.401757	0.1364337	0.02538495	5.374587	27.93477	14.70778	0.915	1591.775	1682.281	3198.017	1694.874	0.3636968	0.5804521	0.7483378	0.6467977	1587.315	1683.938	1426.565	1611.809	1684.544	0.4752004	1499.674	-3603.032	1416.406	-3772.854	96.62275	-257.3722	2604.957	2277.957304	51.17375615	-84.18808983	18.37571132	-14.64138605
Jill	Jill_814_3	814	3	SB	long_call	outside-roof	12:55	food_delivery	high_arousal	0	0	0	0	0	0	2.171221	2.342564	0.1713432	0.03188026	5.374587	27.93477	14.25156	0.985	1548.035	1866.323	1883.482	1872.832	0.4561938	0.6270513	0.8255691	0.890803	1590.868	1883.549	1187.031	1698.967	1884.341	0.518485	3303.427	-8451.796	3416.308	-8130.086	292.6806	-696.5176	5782.416	2398.308652	93.18471467	-225.3974403	71.8973054	-53.33895759
Jill	Jill_814_4	814	4	PY	short_call	outside-roof	12:55	food_delivery	high_arousal	0	0	0	0	0	0	3.180724	3.269382	0.08865791	0.01649576	5.374587	27.93477	14.67043	0.913	1654.356	1800.041	3153.268	1814.299	0.2723785	0.4951407	0.6790281	0.5335019	1806.162	1770.738	1546.817	1724.352	1806.162	0	0	-2925.225	-799.101	-5051.348	-35.42331	-223.921	3035.656	2437.925976	111.3618407	-48.23950685	11.12958657	-0.655220518
Jill	Jill_814_5	814	5	P	short_call	outside-roof	12:55	food_delivery	high_arousal	0	0	0	0	0	0	4.43088	4.538168	0.1072873	0.01996197	5.374587	27.93477	13.64025	0.949	1353.9	1447.099	1456.183	1453.115	0.3291059	0.5504122	0.7389558	0.6987807	1425.733	1446.917	1395.517	1432.164	1446.977	0.4858492	407.5714	-932.8973	394.9087	-958.1719	21.18435	-51.39986	701.5299	2025.08116	6.02581369	-16.17132419	3.878775267	-2.763729755
Jill	Jill_814_6	814	6	PY	short_call	outside-roof	12:55	food_delivery	high_arousal	0	0	0	0	0	0	5.560404	5.684678	0.1242739	0.0231225	5.374587	27.93477	15.28387	0.945	848.5428	1659.402	1757.648	1682.848	0.3390511	0.554562	0.7304745	0.7511273	1598.668	1767.734	1561.989	1673.924	1767.891	0.5076027	2682.599	-3364.842	2720.87	-3311.16	169.0666	-205.7454	3018.451	2365.959037	21.2245935	-88.98540585	3.095990725	0.963255658
Jill	Jill_815_1	815	1	SB	long_call	outside-roof	12:55	food_delivery	high_arousal	0	0	0	0	0	0	0.1788361	0.3934966	0.2146605	1	0.2146605	14.45825	8.168438	1	964.9567	1072.623	1122.418	1072.998	0.5362349	0.7297697	0.8207268	0.7859057	1067.995	1266.478	722.1882	1128.423	1303.691	0.3220489	3409.413	-3995.78	1849.276	-5071.168	198.4833	-544.2897	3806.865	1592.524125	173.8024436	-164.3569373	-4.832155421	-36.41733312
Jill	Jill_817_1	817	1	SB	long_call	outside-roof	12:57	food_delivery	high_arousal	1	0	0	0	0	0	0.05829068	0.239353	0.1810623	1	0.1810623	13.8326	12.60523	1	1921.838	1972.98	2018.738	1970.288	0.4311122	0.7051603	0.8583417	0.8959604	1620.344	2002.917	1882.256	1882.076	2034.401	0.6728713	3398.594	-2568.674	4225.865	-1332.806	382.5725	-120.6605	3129.599	2659.806757	-162.7977761	-128.4836741	12.65235715	-4.809218074
Jill	Jill_818_1	818	1	P	short_call	outside-roof	13:35	peaceful	low_arousal	0	0	0	0	0	0	0.2399513	0.3269644	0.08701306	0.07781548	1.118197	13.00231	14.51719	1	1841.089	1900.978	1952.119	1916.282	0.2538441	0.4599948	0.6710972	0.4265279	2009.393	1896.339	1829.901	1903.892	2009.393	0	0	-2062.822	-2598.555	-1527.09	-113.0541	-66.43838	2062.822	2692.734359	79.37639242	10.6837603	6.743330753	3.208352109
Jill	Jill_818_2	818	2	PY	short_call	outside-roof	13:35	peaceful	low_arousal	0	0	0	0	0	0	1.151062	1.358149	0.207087	0.1851972	1.118197	13.00231	17.76282	1.007	2029.504	4006.522	4199.648	1998.824	0.217258	0.4511608	0.6817784	0.1635436	1930.454	2120.638	2001.864	2057.709	2135.996	0.3798387	2613.048	-1044.413	1836.757	-1147.093	190.1842	-118.774	1763.385	2908.745219	17.88036821	-74.78163253	-31.32345551	-12.59277222
Jill	Jill_819_1	819	1	SCB	other_call	outside-roof	13:38	feeding	low_arousal	0	0	0	0	0	0	0.26061	0.5366685	0.2760585	0.2601822	1.06102	25.73711	9.277771	1	1769.76	3404.265	3526.735	3460.358	0.2914408	0.4377362	0.6338098	0.322489	370.1877	1739.927	985.5684	1349.5	1784.999	0.6620047	7741.699	-8567.794	9923.545	-5465.21	1369.74	-754.3589	8034.03	1898.949683	-469.5256357	-460.7577538	3.026737534	-59.51809576
Jill	Jill_819_2	819	2	PY	short_call	outside-roof	13:38	feeding	low_arousal	0	0	0	0	0	0	1.205881	1.32163	0.1157487	0.1090919	1.06102	25.73711	16.46567	0.881	1717.946	1781.873	1799.368	1797.298	0.3089128	0.5175318	0.7259549	0.3469744	1559.997	1761.64	1826.77	1744.453	1826.77	1	2304.752	0	3484.136	1125.369	201.6422	65.13003	2304.752	2466.301856	-90.13929911	-27.53139512	-25.35781886	-13.91452264
Jill	Jill_822_1	822	1	SB	long_call	outside-roof	14:25	food_delivery	high_arousal	1	0	0	0	0	0	0.1424781	0.3386703	0.1961922	0.04864238	4.033359	26.14689	10.03042	1	877.8145	1249.262	1906.025	1943.061	0.3318308	0.5016181	0.6662043	0.3700844	812.5617	1947.547	1512.491	1653.852	1947.572	0.503047	11500.31	-4462.453	11570.14	-4435.004	1134.986	-435.0565	8002.814	2331.937879	-268.5592055	-378.1537867	-103.8344576	-102.483208
Jill	Jill_822_2	822	2	SB	long_call	outside-roof	14:25	food_delivery	high_arousal	1	0	0	0	0	0	1.675676	1.861898	0.1862224	0.04617055	4.033359	26.14689	10.39376	1.008	872.4312	964.6202	1784.228	1917.155	0.19737	0.3656398	0.6752709	0.1979147	628.4242	1924.093	1429.908	1539.98	1930.41	0.5559053	12576.9	-6051.996	13915.29	-5307.475	1295.669	-494.1853	9679.107	2170.625814	-418.4216905	-458.7372837	-67.48451713	-41.60722138
Jill	Jill_822_3	822	3	B	long_call	outside-roof	14:25	food_delivery	high_arousal	1	0	0	0	0	0	2.78966	2.967464	0.1778041	0.04408339	4.033359	26.14689	10.12622	1.077	899.0112	1027.874	1624.411	1585.045	0.1691111	0.2942227	0.6987629	0.1054814	667.5298	1970.274	1419.047	1570.648	1974.095	0.5288507	13894.93	-6625.681	14653.7	-6200.389	1302.744	-551.2273	10469.85	2213.765512	-337.5075798	-468.2621348	-81.58837691	-53.91194648
Jill	Jill_822_4	822	4	B	long_call	outside-roof	14:25	food_delivery	high_arousal	1	0	0	0	0	0	3.431932	3.588343	0.1564106	0.03877925	4.033359	26.14689	11.03951	1.143	1030.902	1822.247	2045.654	2137.726	0.1891853	0.4154827	0.680922	0.09058213	820.7788	2118.175	958.0229	1674.578	2120.651	0.4646967	17884	-13885.92	16589.62	-14834.7	1297.396	-1160.152	15743.6	2357.098233	-22.91549727	-613.4845504	-30.60034173	-188.6047578
Jill	Jill_822_5	822	5	B	long_call	outside-roof	14:25	food_delivery	high_arousal	1	0	0	0	0	0	4.006084	4.175837	0.169753	0.04208725	4.033359	26.14689	9.662193	1.14	994.5648	1051.089	1126.456	991.2477	0.1095378	0.2976222	0.6255677	0.122358	940.585	2169.55	1036.968	1712.501	2191.808	0.4213059	17495.24	-11755.89	14479.45	-13343.88	1228.965	-1132.582	14173.88	2411.603379	86.03568546	-590.451327	-84.1319393	-141.4780128
Jill	Jill_823_1	823	1	SCB	other_call	outside-roof	14:25	food_delivery	high_arousal	0	0	0	0	0	0	0.08430353	0.3549651	0.2706616	0.03839109	7.050115	39.53243	4.157686	1	2410.373	2775.092	3194.989	2952.178	0.410439	0.6087466	0.7897956	0.6370909	526.0027	2962.92	1628.459	2236.93	3008.602	0.4033461	22740.61	-8546.236	18007.12	-9860.736	2436.918	-1334.461	14270.82	3115.867831	-666.2639653	-989.5992644	-154.1446536	-123.5946146
Jill	Jill_823_2	823	2	SCB	other_call	outside-roof	14:25	food_delivery	high_arousal	0	0	0	0	0	0	0.5970346	0.8426762	0.2456416	0.03484221	7.050115	39.53243	3.802014	0.988	1402.35	2333.661	2793.933	1402.18	0.2260685	0.4856457	0.7091295	0.1380931	980.8397	2836.81	1361.047	2254.571	2848.568	0.3726443	20404.09	-9652.67	15111.2	-12015.58	1855.97	-1475.763	13659.08	3173.076167	-286.9217823	-814.0619577	-102.0822067	-228.8371699
Jill	Jill_823_3	823	3	SCB	other_call	outside-roof	14:25	food_delivery	high_arousal	0	0	0	0	0	0	1.07794	1.311569	0.2336292	0.03313835	7.050115	39.53243	7.093967	1.079	2126.404	2250.893	2425.85	2248.984	0.3696981	0.6561196	0.8052024	0.7711764	746.2846	2312.705	1268.59	1967.422	2423.917	0.6077661	11814.99	-12607.61	13409.45	-8938.216	1566.42	-1044.114	12125.55	2768.736818	-280.3106783	-564.2092889	-44.51346798	-235.2221538
Jill	Jill_823_4	823	4	SCB	other_call	outside-roof	14:25	food_delivery	high_arousal	0	0	0	0	0	0	1.654526	1.906715	0.2521894	0.03577095	7.050115	39.53243	7.452949	1.021	2005.28	2433.925	2484.393	2442.504	0.2508767	0.5025627	0.6684651	0.6031942	653.4581	2436.3	1109.356	2013.296	2451.844	0.2775536	25692.68	-7368.482	14138.91	-10523.39	1782.842	-1326.944	12676.62	2831.169215	-156.9002584	-674.2515929	-130.9700297	-331.3606682
Jill	Jill_823_5	823	5	SCB	other_call	outside-roof	14:25	food_delivery	high_arousal	0	0	0	0	0	0	2.165114	2.436334	0.2712198	0.03847026	7.050115	39.53243	5.466846	1.007	937.3672	2155.339	2384.802	2390.026	0.1879599	0.451087	0.6586957	0.1895734	695.3896	2351.632	848.6527	1730.057	2352.074	0.5143713	11875.22	-11414.45	12213.29	-11083.11	1656.243	-1502.979	11663.72	2433.11411	-214.3116381	-811.8124254	-11.12027572	-176.8129944
Jill	Jill_823_6	823	6	SCB	other_call	outside-roof	14:25	food_delivery	high_arousal	0	0	0	0	0	0	2.696892	3.023449	0.3265578	0.0463195	7.050115	39.53243	5.511227	1.011	903.7216	2069.206	2334.334	830.3637	0.1986668	0.4264287	0.7092563	0.1780754	567.9393	2334.521	783.702	1692.272	2334.523	0.5011627	10794.32	-9520.124	10819.41	-9497.973	1766.581	-1550.819	10161.13	2378.838813	-220.2110784	-878.3185651	-54.7382697	-225.9573353
Jill	Jill_823_7	823	7	SCB	other_call	outside-roof	14:25	food_delivery	high_arousal	1	0	0	0	0	0	3.540711	3.835426	0.2947145	0.04180279	7.050115	39.53243	14.26898	1.098	2148.61	2349.811	2425.85	2409.13	0.2719089	0.4606448	0.6389936	0.553756	636.8722	2310.594	808.9656	1822.219	2409.952	0.3355655	17928.73	-8175.87	11358.26	-10190.39	1673.722	-1501.628	11448.49	2561.461906	86.06629968	-737.2492413	-143.6824543	-300.9370698
Jill	Jill_823_8	823	8	SCB	other_call	outside-roof	14:25	food_delivery	high_arousal	1	0	0	0	0	0	4.208759	4.487795	0.2790361	0.03957894	7.050115	39.53243	14.02776	1.104	2228.687	2340.39	2552.357	2345.973	0.3293515	0.465789	0.6242483	0.5681015	566.8008	2314.806	914.849	1705.144	2339.938	0.4344046	14628.09	-9029.751	12528.89	-10034.24	1748.005	-1399.957	11461.25	2397.794443	-255.7716366	-797.0516415	-79.71501745	-171.3590974
Jill	Jill_824_1	824	1	SB	long_call	outside-roof	14:26	food_delivery	high_arousal	1	0	0	0	0	0	0.1901146	0.3572294	0.1671148	0.01501284	11.13146	30.60778	11.9861	1	1052.435	1671.515	1772.452	1772.473	0.2636364	0.5510176	0.7526459	0.6591982	801.3759	1736.983	1081.274	1383.091	1755.524	0.6646595	8590.172	-12031.51	11197.18	-7847.409	935.6075	-655.709	9744.061	1949.724639	-299.3759591	-378.2327431	80.89007615	-15.53021056
Jill	Jill_824_10	824	10	B	long_call	outside-roof	14:26	food_delivery	high_arousal	1	0	0	0	0	0	7.650029	7.836176	0.1861465	0.01672256	11.13146	30.60778	7.577636	1.101	1127.802	1696.413	2024.794	2053.64	0.2304787	0.4571811	0.7611158	0.2090509	787.8503	2037.769	1132.506	1649.671	2049.212	0.5904916	11475.49	-12025.75	13429.41	-9726.346	1249.918	-905.2626	11700.72	2323.216033	-250.063858	-520.1267892	-15.79095599	-142.9740541
Jill	Jill_824_11	824	11	SCB	other_call	outside-roof	14:26	food_delivery	high_arousal	1	0	0	0	0	0	8.300784	8.492919	0.1921356	0.0172606	11.13146	30.60778	10.483	1.119	1005.331	1088.1	1818.883	1009.441	0.1402101	0.2998938	0.6865337	0.1321589	908.1891	1954.449	1152.804	1637.794	1967.738	0.4115992	13397.96	-7208.438	10890.86	-8344.577	1046.26	-801.6451	9756.006	2307.58462	-143.6345774	-448.655957	-64.98815723	-135.3670859
Jill	Jill_824_12	824	12	B	long_call	outside-roof	14:26	food_delivery	high_arousal	1	0	0	0	0	0	9.304914	9.480167	0.1752529	0.01574394	11.13146	30.60778	10.82065	1.126	1324.628	1665.122	1900.642	1776.11	0.2679865	0.5654762	0.8211698	0.8256821	907.6804	1940.127	1021.63	1557.181	1942.362	0.5213873	11323.5	-10976.99	11782.36	-10481.95	1032.447	-918.4965	11157.54	2193.792186	-78.6287713	-480.2086715	-14.82271672	-107.2468736
Jill	Jill_824_13	824	13	SCB	other_call	outside-roof	14:26	food_delivery	high_arousal	0	0	0	0	0	0	10.43002	10.61178	0.1817559	0.01632814	11.13146	30.60778	12.83464	1.215	1945.39	1987.447	2024.458	1950.058	0.2772302	0.4731129	0.6922021	0.7121486	1537.783	1959.352	1080.103	1791.355	1977.679	0.322417	7506.597	-7288.198	4638.845	-9675.052	421.5689	-879.2492	7394.918	2526.522503	131.3765269	-277.176048	61.58419748	-136.0516215
Jill	Jill_824_14	824	14	B	long_call	outside-roof	14:26	food_delivery	high_arousal	1	0	0	0	0	0	11.14499	11.32157	0.1765782	0.01586299	11.13146	30.60778	12.56317	1.091	1096.848	1847.145	2011.336	2009.348	0.2903557	0.5179145	0.734686	0.6829655	820.1946	2008.195	1038.538	1589.997	2009.143	0.4823562	13959.11	-10618.77	13455.8	-10982.74	1188	-969.6566	12229.98	2239.240584	-180.4998976	-543.3427317	-29.97735971	-120.8803123
Jill	Jill_824_2	824	2	SB	long_call	outside-roof	14:26	food_delivery	high_arousal	1	0	0	0	0	0	1.040061	1.19845	0.1583891	0.01422897	11.13146	30.60778	13.87944	1.123	1618.018	1822.247	1853.874	1847.93	0.3357194	0.5646385	0.7335719	0.5400657	793.9359	1850.006	1051.404	1461.126	1861.796	0.5777946	11668.51	-12118.42	13335.13	-10084.04	1056.07	-798.6013	11858.4	2058.724694	-269.5556038	-457.7974835	59.63699335	-51.6058729
Jill	Jill_824_3	824	3	SB	long_call	outside-roof	14:26	food_delivery	high_arousal	1	0	0	0	0	0	1.927576	2.091804	0.164228	0.01475351	11.13146	30.60778	9.60354	1.094	1012.061	1725.348	3779.077	3862.978	0.2055778	0.4683142	0.7200055	0.2023415	755.3519	1922.418	1199.394	1551.93	1937.537	0.5917761	12164.13	-11010.19	14212.76	-8805.13	1167.067	-723.0245	11692.99	2186.608925	-307.3804286	-453.8884885	-0.296076933	-80.09354826
Jill	Jill_824_4	824	4	SB	long_call	outside-roof	14:26	food_delivery	high_arousal	1	0	0	0	0	0	2.621814	2.794711	0.1728965	0.01553224	11.13146	30.60778	11.37756	1.088	1740.825	1951.447	1970.288	1956.985	0.3205246	0.5645902	0.7169836	0.7662591	807.7204	1956.313	1131.046	1611.217	1963.34	0.5615178	11903.24	-10978.38	13286.48	-9546.374	1148.593	-825.2672	11497.63	2269.502271	-271.7677728	-459.3158804	-33.16832538	-124.8173323
Jill	Jill_824_5	824	5	SCB	other_call	outside-roof	14:26	food_delivery	high_arousal	1	0	0	0	0	0	3.440186	3.617146	0.1769605	0.01589734	11.13146	30.60778	11.09633	1.108	1571.587	1770.77	1913.763	1898.621	0.2688365	0.4752691	0.7884418	0.257552	814.2963	1897.755	1553.63	1637.409	1898.721	0.4838273	12665.8	-3778.001	12245.21	-3889.285	1083.459	-344.1249	8153.992	2309.220887	-335.5680734	-338.5202681	-105.6094545	-96.13418858
Jill	Jill_824_6	824	6	SB	long_call	outside-roof	14:26	food_delivery	high_arousal	1	0	0	0	0	0	4.575948	4.710946	0.1349979	0.01212761	11.13146	30.60778	14.21746	1.102	1689.347	1761.012	1792.303	1791.023	0.393349	0.6355391	0.8392677	0.8738738	876.9075	1702.66	1602.117	1450.953	1797.199	0.7111855	9585.514	-5003.462	12233.57	-1489.553	825.7529	-100.5433	8261.962	2048.959085	-449.8444637	-191.2233304	67.72754918	29.1062376
Jill	Jill_824_7	824	7	SB	long_call	outside-roof	14:26	food_delivery	high_arousal	1	0	0	0	0	0	5.551114	5.694991	0.1438775	0.01292531	11.13146	30.60778	13.18847	1.204	962.9379	1772.452	1899.969	1901.279	0.2721828	0.5235619	0.7769898	0.2617459	626.4082	1828.762	1532.004	1468.027	1938.653	0.6707449	13597.67	-8584.088	16713.58	-4125.151	1202.354	-296.7582	11946.56	2070.587986	-563.0625391	-337.5244414	65.83420843	21.78570695
Jill	Jill_824_8	824	8	B	long_call	outside-roof	14:26	food_delivery	high_arousal	1	0	0	0	0	0	6.440664	6.624974	0.1843098	0.01655757	11.13146	30.60778	10.79908	1.132	981.7795	1698.431	1860.603	1843.972	0.2288386	0.4924951	0.7634104	0.8496063	764.6579	1992.239	774.4634	1437.899	1995.32	0.5270505	12668.88	-14005.59	13320.84	-13214.44	1227.581	-1217.775	13300.99	2024.039199	3.778551474	-654.1679684	-7.662388769	-61.2828653
Jill	Jill_824_9	824	9	B	long_call	outside-roof	14:26	food_delivery	high_arousal	1	0	0	0	0	0	7.097662	7.274989	0.177327	0.01593026	11.13146	30.60778	9.038311	1.177	1020.808	1213.934	1979.709	1193.832	0.2185422	0.4800512	0.7673913	0.9003074	850.1816	2059.092	979.6553	1619.233	2059.292	0.5082598	13415.45	-12381.32	13634.81	-12174.53	1208.91	-1079.436	12906.86	2279.961386	-172.2167757	-569.1714012	-3.314029885	-128.1685147
Jill	Jill_827_1	827	1	B	long_call	outside-roof	14:27	food_delivery	high_arousal	1	0	0	0	0	0	0.3501995	0.5328818	0.1826823	0.02639972	6.919858	29.78115	16.33289	1	1703.142	1892.903	1931.259	1922.835	0.3793446	0.5945879	0.775571	0.9060294	979.1954	1917.508	966.1767	1604.485	1917.71	0.5082363	10108.31	-10591.82	10272.62	-10415.14	938.3125	-951.3312	10346.03	2260.128938	-78.78082097	-433.7319191	-1.186007735	-153.0411255
Jill	Jill_827_10	827	10	SCB	other_call	outside-roof	14:27	food_delivery	high_arousal	0	0	0	0	0	0	6.070543	6.288341	0.2177977	0.03147431	6.919858	29.78115	7.533314	1.002	1791.966	2141.881	3779.077	2147.037	0.2761062	0.5859448	0.774076	0.6020711	754.8619	2059.044	1138.768	1708.842	2072.5	0.550827	10983.17	-9544.547	11976.09	-8450.74	1304.182	-920.276	10336.81	2405.874818	-134.8012796	-522.0320668	-60.74895886	-208.9869854
Jill	Jill_827_11	827	11	SCB	other_call	outside-roof	14:27	food_delivery	high_arousal	0	0	0	0	0	0	6.646934	6.816119	0.169185	0.0244492	6.919858	29.78115	8.456661	0.956	2040.944	2256.276	3612.868	2225.653	0.2936604	0.6189519	0.7764375	0.6993747	1290.017	2023.133	1530.887	1857.627	2050.626	0.3832847	11729.47	-4981.256	8666.442	-5819.024	733.1158	-492.2457	7567.662	2620.731127	-48.9140001	-254.3348606	-62.77409229	-113.4682084
Jill	Jill_827_12	827	12	B	long_call	outside-roof	14:27	food_delivery	high_arousal	0	0	0	0	0	0	7.157126	7.270057	0.1129318	0.01631996	6.919858	29.78115	11.1887	1.017	1256.328	1820.901	1852.528	1839.697	0.2385063	0.5621361	0.7237503	0.05944086	990.5708	1706.735	1665.808	1527.528	1818.518	0.6981764	10500.77	-4480.208	12683.12	-724.8046	716.1639	-40.92674	8683.396	2157.429347	-364.7072113	-187.0791704	17.90940822	-6.813773081
Jill	Jill_827_2	827	2	B	long_call	outside-roof	14:27	food_delivery	high_arousal	1	0	0	0	0	0	1.031275	1.208827	0.1775522	0.02565835	6.919858	29.78115	18.51347	1.046	1796.677	1952.119	2026.14	2022.586	0.353129	0.5720307	0.7757344	0.7590775	965.9976	2017.612	1074.184	1646.623	2018.392	0.5194839	11409.87	-11067.1	11845.7	-10627.06	1051.614	-943.4284	11245.04	2319.800445	-182.8666141	-482.5588213	-4.198121095	-106.3967311
Jill	Jill_827_3	827	3	B	long_call	outside-roof	14:27	food_delivery	high_arousal	1	0	0	0	0	0	1.731736	1.909446	0.1777101	0.02568118	6.919858	29.78115	14.56194	1.001	1772.452	1964.905	2246.855	1981.914	0.36098	0.5904045	0.7802731	0.6845071	1093.968	1968.565	1084.541	1668.482	1968.812	0.4864534	10119.92	-9689.32	9842.962	-9949.057	874.5971	-884.0242	9898.768	2351.414903	-38.83336199	-428.627058	-10.06165139	-148.8261187
Jill	Jill_827_4	827	4	SCB	other_call	outside-roof	14:27	food_delivery	high_arousal	0	0	0	0	0	0	2.522212	2.706869	0.1846578	0.0266852	6.919858	29.78115	15.67406	1.032	1887.52	2036.906	4056.99	2033.021	0.2470834	0.514798	0.713005	0.1779121	1832.97	2031.866	879.0375	1796.329	2078.522	0.2838272	4685.148	-9070.04	2154.212	-12486.1	198.896	-1152.828	7825.179	2534.152523	370.6416469	-317.6743817	102.2937594	-97.04106029
Jill	Jill_827_5	827	5	SCB	other_call	outside-roof	14:27	food_delivery	high_arousal	1	0	0	0	0	0	3.15566	3.349672	0.1940124	0.02803704	6.919858	29.78115	11.76081	1.061	1824.266	2026.14	2228.014	2015.64	0.2888032	0.6196821	0.7649603	0.7014016	1042.556	2063.509	1202.806	1815.074	2088.986	0.3203833	16834.92	-6720.916	10524.62	-8872.663	1020.953	-860.7031	9961.165	2557.077674	-25.43458099	-403.6846959	-65.68380835	-210.2476942
Jill	Jill_827_6	827	6	B	long_call	outside-roof	14:27	food_delivery	high_arousal	1	0	0	0	0	0	3.775069	3.962983	0.1879138	0.02715573	6.919858	29.78115	13.85212	1.013	1117.708	1843.781	2022.775	2022.02	0.1864366	0.4540847	0.7654157	0.07103341	941.0192	2022.272	993.6797	1697.479	2022.297	0.495775	11606.31	-10856.03	11507.96	-10947.49	1081.252	-1028.592	11227.93	2390.2512	-99.31251978	-484.733262	-28.52979252	-200.0786121
Jill	Jill_827_7	827	7	SCB	other_call	outside-roof	14:27	food_delivery	high_arousal	1	0	0	0	0	0	4.344143	4.559626	0.2154835	0.03113987	6.919858	29.78115	7.907255	0.988	1760.339	1947.409	2775.764	1938.084	0.2074082	0.5036304	0.7247185	0.4533006	1020.727	1935.247	1038.747	1755.767	2029.026	0.2828035	16545.91	-6407.753	8488.071	-8320.825	914.5195	-896.5001	9691.797	2472.735943	60.18655652	-360.2319147	-39.83976248	-239.2197277
Jill	Jill_827_8	827	8	SCB	other_call	outside-roof	14:27	food_delivery	high_arousal	1	0	0	0	0	0	4.916247	5.13793	0.2216826	0.03203571	6.919858	29.78115	8.796981	1.001	1635.178	1896.268	1973.653	1905.912	0.2002864	0.5670008	0.7364975	0.05399587	996.7641	1997.829	1009.408	1726.474	2009.974	0.3255887	14037.78	-6692.514	9031.52	-8917.451	1001.065	-988.4218	9107.088	2431.356352	53.3091888	-436.4845724	-23.14276757	-213.7846841
Jill	Jill_827_9	827	9	SCB	other_call	outside-roof	14:27	food_delivery	high_arousal	1	0	0	0	0	0	5.552499	5.765481	0.2129819	0.03077836	6.919858	29.78115	8.735258	1.017	1840.416	2082.664	2393.55	2043.994	0.3409986	0.6051315	0.7780262	0.6939597	1022.218	2159.77	1234.137	1885.718	2159.968	0.4941723	10810	-8593.82	10682.15	-8692.129	1137.553	-925.633	9688.549	2656.05795	-15.1201808	-366.4603093	-55.99313469	-172.6200578
Jill	Jill_829_1	829	1	PY	short_call	outside-roof	14:28	food_delivery	high_arousal	0	0	0	0	0	0	0.08201547	0.2717736	0.1897581	1	0.1897581	8.401461	9.970519	1	1446.762	2906.982	3941.922	2902.603	0.4071463	0.6408939	0.8305449	0.8934456	1211.353	1465.218	975.7887	1355.636	1469.395	0.5734785	2371.221	-6098.73	2675.668	-5158.458	253.8649	-489.4296	3961.06	1913.44272	52.86425861	-161.5664828	37.24031112	-62.18392461
Jill	Jill_831_1	831	1	SB	long_call	outside-bridge	14:59	food_delivery	high_arousal	0	0	0	0	0	0	0.1266165	0.2575146	0.1308981	1	0.1308981	15.94012	15.39977	1	1944.717	2038.925	2068.533	2068.503	0.3657311	0.5940748	0.7718295	0.8389429	1686.116	2070.001	1809.648	1945.862	2072.051	0.5370057	5490.375	-4329.712	5865.403	-3977.941	383.885	-260.3525	4952.957	2749.057758	-45.71175639	-150.4447388	-7.049375288	-31.20449828
Jill	Jill_832_1	832	1	PY	short_call	outside-bridge	14:59	food_delivery	high_arousal	0	0	0	0	0	0	0.109877	0.2248474	0.1149704	1	0.1149704	11.68187	10.15635	1	1718.619	1804.752	1831.668	1825.376	0.3439842	0.5317554	0.7155819	0.5076067	1576.746	1787.493	1818.824	1747.589	1830.003	0.8051922	2735.739	-499.1095	3666.109	545.0205	210.7471	31.33062	2299.965	2470.759246	-114.4348207	-42.77235972	-6.467998326	-3.74018462
Jill	Jill_833_1	833	1	PY	short_call	outside-bridge	14:59	food_delivery	high_arousal	0	0	0	0	0	0	0.1639949	0.3035709	0.139576	0.07001401	1.993543	21.71409	9.911489	1	1055.127	1771.106	2840.364	1797.341	0.3938262	0.5642567	0.7432981	0.6018669	1611.424	1773.928	1810.952	1751.172	1815.174	0.8889987	1642.052	-272.5179	2328.544	530.5206	162.5044	37.02396	1490.003	2475.964216	-86.12601778	-29.42272076	-10.79896274	-7.097505786
Jill	Jill_833_2	833	2	SB	long_call	outside-bridge	14:59	food_delivery	high_arousal	0	0	0	0	0	0	1.251373	1.379964	0.1285911	0.06450381	1.993543	21.71409	17.42653	1.174	1985.765	2044.645	2069.879	2061.589	0.3396825	0.533157	0.7185185	0.4134554	1685.206	2069.092	1795.657	1946.864	2069.722	0.516195	5792.828	-4405.27	5970.644	-4252.771	383.886	-273.4343	5121.438	2750.349307	-38.08743841	-145.3860992	-8.714985587	-32.68629148
Jill	Jill_833_3	833	3	SB	long_call	outside-bridge	14:59	food_delivery	high_arousal	0	0	0	0	0	0	2.029613	2.157538	0.1279256	0.06416994	1.993543	21.71409	16.2661	1.131	1937.315	1988.457	2016.719	1988.419	0.3198015	0.5078887	0.7314306	0.4225304	1765.09	2013.398	1942.458	1946.002	2019.12	0.5790473	3429.361	-1423.596	3882.069	-1109.079	248.3079	-70.93978	2630.607	2750.759213	-64.95996064	-79.84413755	-14.02778427	-12.3976242
Jill	Jill_834_1	834	1	SB	long_call	outside-bridge	15:01	food_delivery	high_arousal	0	0	0	0	0	0	0.1661668	0.2732122	0.1070454	0.09849605	1.086799	11.79588	10.09787	1	1485.118	1754.283	2409.027	1704.498	0.2723999	0.4960813	0.7354374	0.3003291	1608.122	1815.503	1728.059	1767.755	1873.947	0.6931826	3582.446	-4441.924	3874.639	-1633.78	207.3812	-87.44432	3845.863	2498.569531	-80.74173376	-69.1551025	21.64286202	-23.39319877
Jill	Jill_834_2	834	2	SB	long_call	outside-bridge	15:01	food_delivery	high_arousal	0	0	0	0	0	0	1.154622	1.252966	0.0983436	0.09048922	1.086799	11.79588	9.035251	0.994	1201.149	1648.636	2392.204	1753.702	0.3652294	0.5667512	0.7894858	0.8670339	1716.725	1766.04	1457.351	1692.674	1766.07	0.5044701	994.6241	-6335.007	1002.921	-6277.776	49.31543	-308.6895	3640.637	2392.307086	87.95127852	-83.66987295	35.01793305	-14.32320527
Jill	Jill_845_1	845	1	SCB	other_call	outside-roof	12:14	conflict	high_arousal	0	0	0	0	0	0	0.1428357	0.3011451	0.1583094	0.008564877	18.48356	38.59942	6.905118	1	1923.184	2067.188	2309.436	2226.736	0.2808651	0.5293612	0.76554	0.1796197	734.4118	2273.922	1285.268	1825.058	2273.956	0.5028317	19340.28	-12561.72	19449.38	-12490.14	1539.51	-988.6536	15970.08	2569.471546	-235.4440714	-596.8420879	-101.8989362	-177.9656305
Jill	Jill_845_10	845	10	B	long_call	outside-roof	12:14	conflict	high_arousal	1	0	0	0	0	0	6.535932	6.693287	0.1573553	0.008513254	18.48356	38.59942	11.02397	0.953	1544.334	2279.155	2386.148	2381.993	0.2521977	0.4605851	0.7201326	0.8027572	784.3153	2367.857	1180.4	1814.763	2397.217	0.4056603	25267.61	-13010.97	20126.96	-15092.69	1583.542	-1187.457	17982.67	2554.682973	-214.5204229	-736.4789817	-78.87673338	-137.0229405
Jill	Jill_845_11	845	11	SB	long_call	outside-roof	12:14	conflict	high_arousal	1	0	0	0	0	0	7.039539	7.216001	0.1764617	0.009546951	18.48356	38.59942	10.05731	0.883	1939.334	2075.262	3521.352	2180.813	0.3057055	0.5194038	0.7280905	0.8891706	594.0768	2182.758	1685.953	1766.056	2217.407	0.5979993	15383.52	-7491.832	18005.97	-5630.744	1588.681	-496.8053	12210.99	2488.701755	-504.4007413	-524.9428116	-93.57281628	-77.12596402
Jill	Jill_845_12	845	12	PY	short_call	outside-roof	12:14	conflict	high_arousal	0	0	0	0	0	0	7.607626	7.752787	0.1451611	0.007853524	18.48356	38.59942	23.86266	0.885	2131.114	2154.666	2160.049	2155.609	0.5460794	0.6916589	0.815995	0.7504082	1514.684	2116.33	1955.013	1997.811	2171.1	0.7549198	5990.015	-6073.934	8289.346	-2222.588	601.6453	-161.3167	6010.509	2821.599593	-208.1667884	-155.0391791	-18.15528048	-52.32444143
Jill	Jill_845_13	845	13	PY	short_call	outside-roof	12:14	conflict	high_arousal	0	0	0	0	0	0	8.539414	8.735451	0.1960371	0.01060602	18.48356	38.59942	18.80807	0.813	2079.3	2134.479	2184.947	2134.731	0.2754193	0.5544245	0.8357432	0.8990148	1958.378	2221.594	1942.054	2134.093	2230.094	0.6070808	2283.128	-3739.482	2685.365	-2851.906	263.2155	-279.5396	2855.33	3015.450948	-31.16033384	-116.7417163	17.15177194	-35.96800793
Jill	Jill_845_14	845	14	B	long_call	outside-roof	12:14	conflict	high_arousal	0	0	0	0	0	0	9.064888	9.17112	0.1062318	0.005747368	18.48356	38.59942	9.58436	0.874	1711.217	1861.949	1945.39	1878.367	0.2728437	0.5384287	0.7472246	0.266854	1362.432	2237.373	1173.172	1809.482	2237.673	0.492026	16744.99	-19726.49	16472.3	-20035.46	874.9414	-1064.202	18259.03	2551.316785	108.7772459	-482.7407475	7.298013303	-42.09576987
Jill	Jill_845_15	845	15	PY	short_call	outside-roof	12:14	conflict	high_arousal	0	0	0	0	0	0	9.821894	10.02514	0.2032411	0.01099577	18.48356	38.59942	14.8746	0.832	2195.041	2306.071	2353.848	2355.863	0.2207097	0.4791341	0.7203749	0.2145967	2001.324	2372.539	2034.194	2261.147	2376.702	0.5336382	3461.071	-3613.577	3652.951	-3329.5	371.2148	-338.3456	3551.982	3194.227234	23.56148673	-134.5998065	4.081431517	-42.10360993
Jill	Jill_845_16	845	16	B	long_call	outside-roof	12:14	conflict	high_arousal	1	0	0	0	0	0	10.3689	10.49968	0.130779	0.00707542	18.48356	38.59942	11.377	0.842	1678.244	2132.46	2254.257	2218.428	0.3112537	0.6351656	0.7993758	0.7777317	808.7789	2349.569	1499.388	1802.866	2350.399	0.4862628	24242	-12666.49	23563.28	-13001.81	1540.79	-850.1815	18294.98	2538.738919	-409.7974926	-647.9974821	-87.55795938	-29.24570268
Jill	Jill_845_17	845	17	SCB	other_call	outside-roof	12:14	conflict	high_arousal	0	0	0	0	0	0	11.06335	11.22284	0.1594866	0.008628561	18.48356	38.59942	13.32064	0.798	1952.119	2082.664	2098.141	2096.478	0.3701123	0.5713067	0.7825963	0.9102901	1325.609	2109.184	1812.001	1926.414	2129.617	0.6785562	7429.347	-6195.451	9826.23	-3726.751	783.5758	-297.1833	7032.652	2719.269465	-222.7266177	-257.2944921	-55.45294246	-74.4734451
Jill	Jill_845_18	845	18	SB	long_call	outside-roof	12:14	conflict	high_arousal	1	0	0	0	0	0	11.84467	12.02906	0.184383	0.009975514	18.48356	38.59942	17.79462	0.855	2009.317	2061.131	2095.786	2065.962	0.4215964	0.6687984	0.8243758	0.8652035	814.058	2143.333	1760.058	1863.846	2143.916	0.4866806	14819.73	-4055.674	14418.63	-4157.384	1329.275	-383.2755	9294.247	2627.676643	-311.8567394	-370.8676469	-153.1326221	-135.9566973
Jill	Jill_845_19	845	19	SCB	other_call	outside-roof	12:14	conflict	high_arousal	0	0	0	0	0	0	12.91423	13.07373	0.1595015	0.008629369	18.48356	38.59942	15.41599	0.846	2059.113	2114.628	2121.021	2116.786	0.3638948	0.5755508	0.7289268	0.7510685	1439.564	2123.125	1618.788	1929.444	2130.903	0.4468117	9700.666	-5804.026	8571.213	-6323.909	683.5607	-504.3365	7796.297	2722.970972	-95.54115727	-282.0032484	-17.74726158	-98.28767944
Jill	Jill_845_2	845	2	SCB	other_call	outside-roof	12:14	conflict	high_arousal	0	0	0	0	0	0	0.6423371	0.8109835	0.1686464	0.009124126	18.48356	38.59942	8.879675	0.981	1442.052	1853.874	2207.153	2228.119	0.1961813	0.4060777	0.6927525	0.2069599	767.5168	2230.498	1238.206	1776.976	2231.049	0.5121052	16945.95	-12066.39	17349.69	-11767.72	1462.981	-992.2919	14565.14	2502.04669	-171.18763	-608.8993636	-124.4244856	-163.4522477
Jill	Jill_845_20	845	20	SCB	other_call	outside-roof	12:14	conflict	high_arousal	1	0	0	0	0	0	13.615	13.80248	0.1874817	0.01014316	18.48356	38.59942	11.15451	0.822	1909.053	1999.223	2174.181	2060.174	0.298984	0.5289066	0.7885825	0.8233126	797.6917	2062.87	1877.584	1797.351	2078.439	0.4065256	16804.15	-1805.182	13496.55	-1976.57	1265.178	-185.2854	7950.499	2535.359041	-355.3081237	-368.0666185	-188.7034359	-97.69588303
Jill	Jill_845_21	845	21	P	short_call	outside-roof	12:14	conflict	high_arousal	0	0	0	0	0	0	14.42159	14.4916	0.07001026	0.003787704	18.48356	38.59942	18.8353	0.818	1653.346	1713.908	1726.694	1719.783	0.3543894	0.5542598	0.7570457	0.4247907	1662.188	1741.174	1542.273	1690.866	1741.378	0.5215682	2168.665	-5944.269	2256.388	-5682.028	78.98515	-198.9001	3974.93	2389.981904	30.1648466	-64.76051409	19.19439272	-16.26219653
Jill	Jill_845_22	845	22	SCB	other_call	outside-roof	12:14	conflict	high_arousal	1	0	0	0	0	0	14.65388	14.83294	0.1790673	0.009687918	18.48356	38.59942	14.89606	0.93	2131.787	2184.274	2203.116	2180.915	0.4071166	0.6302393	0.764974	0.7771064	725.2951	2217.597	1592.904	1848.413	2221.926	0.442048	18907.28	-6295.831	16667.51	-6977.195	1492.302	-624.6936	11870.64	2589.471391	-392.9383606	-539.735947	-146.0868819	-158.6548082
Jill	Jill_845_23	845	23	SCB	other_call	outside-roof	12:14	conflict	high_arousal	1	0	0	0	0	0	15.17889	15.36062	0.1817244	0.009831678	18.48356	38.59942	7.737412	0.828	1818.21	2106.889	2218.593	2173.483	0.2533067	0.5482905	0.767407	0.7068164	835.1873	2204.897	1592.436	1926.853	2230.478	0.3089231	24854.27	-5080.534	15074.58	-6740.541	1369.71	-612.4605	11511.3	2714.852038	-214.1600408	-456.7833243	-166.1320624	-218.7917663
Jill	Jill_845_24	845	24	PY	short_call	outside-roof	12:14	conflict	high_arousal	0	0	0	0	0	0	15.7306	15.82014	0.0895351	0.004844039	18.48356	38.59942	14.59414	0.807	1329.675	1631.14	2086.029	1864.199	0.3080041	0.627153	0.841692	0.9101914	1383.245	1812.702	1464.368	1651.803	1851.05	0.6160321	8481.396	-11247.74	9593.02	-7780.94	429.456	-348.3336	9542.67	2332.762912	-101.5196088	-190.1706552	40.7138503	-28.23529705
Jill	Jill_845_25	845	25	SCB	other_call	outside-roof	12:14	conflict	high_arousal	1	0	0	0	0	0	15.83696	16.03546	0.1985039	0.01073948	18.48356	38.59942	10.86195	0.871	1990.475	2090.067	2150.629	2147.793	0.3201965	0.5811058	0.7649075	0.8275111	868.3721	2170.983	1478.983	1867.033	2214.081	0.3399985	19939.08	-5610.887	13124.29	-6972.16	1302.611	-692.0003	10482.02	2630.603942	-213.2021767	-490.6494757	-146.535703	-206.4485939
Jill	Jill_845_26	845	26	SCB	other_call	outside-roof	12:14	conflict	high_arousal	1	0	0	0	0	0	16.38661	16.57297	0.186358	0.01008236	18.48356	38.59942	5.974067	0.863	1491.847	2124.385	2260.986	2381.677	0.256145	0.5811633	0.7614991	0.7588201	832.8212	2388.47	1583.604	1899.77	2398.346	0.3976376	21126.35	-7257.952	16695.27	-8637.84	1555.649	-804.8654	12772.53	2673.789244	-333.3966291	-625.516813	-167.1020082	-71.8626127
Jill	Jill_845_28	845	28	SCB	other_call	outside-roof	12:14	conflict	high_arousal	1	0	0	0	0	0	17.62184	17.80344	0.181594	0.009824619	18.48356	38.59942	9.463497	0.85	1768.414	1911.072	2175.526	1830.454	0.2047696	0.4813335	0.7763766	0.2885649	870.7467	2086.881	1572.656	1839.337	2154.154	0.3257933	21693.06	-4749.559	13394	-5663.459	1216.134	-514.225	10269.32	2592.438907	-188.3495564	-406.0687982	-180.4630027	-194.4450604
Jill	Jill_845_29	845	29	SCB	other_call	outside-roof	12:14	conflict	high_arousal	1	0	0	0	0	0	18.45434	18.6264	0.1720604	0.009308835	18.48356	38.59942	13.14828	0.887	1677.571	2035.561	2116.31	2089.954	0.2778071	0.5158144	0.7602794	0.3195331	795.5703	2077.076	1731.023	1815.667	2142.074	0.3633151	21539.87	-3752.24	14896	-4022.464	1281.506	-346.0534	10614.55	2559.93054	-341.6809221	-432.3679718	-171.4164457	-157.4039693
Jill	Jill_845_3	845	3	B	long_call	outside-roof	12:14	conflict	high_arousal	1	0	0	0	0	0	2.464517	2.672323	0.2078064	0.01124277	18.48356	38.59942	12.11122	0.902	1687.328	1908.717	3866.556	1961.267	0.2994326	0.5718027	0.766041	0.7592084	611.1872	2079.647	1238.865	1664.943	2093.093	0.5598344	12738.03	-9338.974	14132.96	-8091.98	1468.46	-840.7825	11241.61	2344.099454	-328.2316323	-564.9140266	-81.61795568	-141.855209
Jill	Jill_845_4	845	4	SCB	other_call	outside-roof	12:14	conflict	high_arousal	1	0	0	0	0	0	3.588512	3.777501	0.1889886	0.01022469	18.48356	38.59942	11.66852	0.87	984.8076	1873.389	1999.223	1994.938	0.2253149	0.465147	0.7524895	0.3675261	670.7106	2018.572	1620.726	1679.103	2022.328	0.5572591	12833.96	-4799.663	14263.94	-4210.269	1347.861	-397.8465	9276.84	2367.048633	-436.4653132	-450.0897683	-117.5760309	-75.79759159
Jill	Jill_845_5	845	5	PY	short_call	outside-roof	12:14	conflict	high_arousal	0	0	0	0	0	0	4.268784	4.438313	0.1695288	0.009171866	18.48356	38.59942	17.55252	0.777	1773.125	1800.714	3347.74	1786.636	0.2436806	0.4517855	0.7073693	0.1720104	1635.678	1830.784	1660.7	1782.071	1843.694	0.7685628	1596.524	-4664.025	2301.753	-2006.552	195.1066	-170.0841	2306.395	2518.332316	-32.74114239	-72.86858571	7.943822329	-36.69578548
Jill	Jill_845_6	845	6	SCB	other_call	outside-roof	12:14	conflict	high_arousal	1	0	0	0	0	0	4.665769	4.878842	0.2130728	0.01152769	18.48356	38.59942	10.3148	0.97	1995.859	2087.375	2492.468	2025.948	0.2907311	0.5719911	0.7070342	0.6779204	588.4381	2196.532	1112.788	1778.731	2433.118	0.3172851	27286.22	-9076.436	15094.31	-10172.53	1608.094	-1083.744	14852.19	2502.336751	-164.4231846	-681.8806589	-220.5047552	-250.1280039
Jill	Jill_845_7	845	7	SCB	other_call	outside-roof	12:14	conflict	high_arousal	0	0	0	0	0	0	5.162296	5.346028	0.1837322	0.0099403	18.48356	38.59942	5.633616	0.983	997.2565	2122.366	2379.419	2147.187	0.2679255	0.4935209	0.7030729	0.5252715	666.9087	2192.532	1322.605	1591.926	2195.086	0.4248193	19578.72	-8255.938	16607.03	-9469.503	1525.623	-869.9261	13065.98	2237.847506	-565.745519	-551.9315508	142.5570781	64.39131421
Jill	Jill_845_8	845	8	SCB	other_call	outside-roof	12:14	conflict	high_arousal	0	0	0	0	0	0	5.613781	5.797574	0.1837923	0.009943553	18.48356	38.59942	6.062414	0.968	1248.926	2203.116	2470.935	2460.273	0.3090685	0.5035163	0.7068476	0.440192	607.5161	2432.278	1264.382	1701.298	2438.6	0.4628327	21525.69	-11893.56	19856.78	-12708.86	1824.762	-1167.896	16351.55	2358.338906	-438.9774992	-787.067861	-23.12380986	59.80012601
Jill	Jill_845_9	845	9	SCB	other_call	outside-roof	12:14	conflict	high_arousal	1	0	0	0	0	0	6.051676	6.226216	0.1745407	0.009443022	18.48356	38.59942	6.424107	0.946	1779.181	2224.649	2499.197	2504.117	0.3288294	0.5133169	0.7619852	0.4060659	753.4107	2285.988	1201.583	1796.026	2365.648	0.3752937	24612.79	-10675.9	17561.26	-12425.81	1532.577	-1084.405	15905.57	2473.502995	-311.9637761	-721.4679511	-75.15236909	-104.0470505
Jill	Jill_848_1	848	1	SB	long_call	outside-bridge	12:29	peaceful	low_arousal	0	0	0	0	0	0	0.157853	0.2548797	0.09702672	0.01259451	7.703889	20.93111	9.111835	1	878.1509	1418.5	1945.39	1988.312	0.398925	0.6038794	0.7927086	0.9100371	1493.339	1943.809	1819.037	1828.986	1972.74	0.617516	8001.281	-4141.714	9285.482	-2571.923	450.4699	-124.7726	6524.807	2584.124546	-141.4642947	-136.6021247	-10.27347001	-24.24611162
Jill	Jill_848_2	848	2	SB	long_call	outside-bridge	12:29	peaceful	low_arousal	0	0	0	0	0	0	0.8885723	1.039586	0.1510138	0.01960228	7.703889	20.93111	9.130985	1.118	1177.934	1586.391	1857.575	1189.214	0.2177177	0.4201201	0.7103604	0.1905171	928.3996	1798.583	1659.731	1601.725	1878.46	0.6651874	9457.81	-4326.009	11524.55	-1838.921	870.183	-138.8512	7739.426	2260.818321	-341.3384321	-243.1618265	-30.81998226	-48.398033
Jill	Jill_848_3	848	3	SB	long_call	outside-bridge	12:29	peaceful	low_arousal	0	0	0	0	0	0	1.83585	1.981108	0.1452576	0.0188551	7.703889	20.93111	8.174922	1.11	1054.79	1109.969	1412.78	1113.042	0.1657821	0.2625663	0.5619732	0.1665478	972.4868	1619.6	1373.18	1456.474	1658.534	0.6457477	7313.95	-5545.379	8909.876	-3392.872	647.1136	-246.4202	6687.227	2055.746771	-200.368514	-217.6492918	-22.6206231	-57.39174129
Jill	Jill_848_7	848	7	SB	long_call	outside-bridge	12:29	peaceful	low_arousal	0	0	0	0	0	0	7.6582	7.861742	0.2035421	0.02642069	7.703889	20.93111	10.85034	1.058	1379.471	3216.522	3919.043	3945.165	0.2449866	0.4304813	0.6381462	0.2803519	1771.105	1931.807	1373.511	1799.551	1954.504	0.3116233	2891.441	-4146.589	1579.051	-5485.801	160.7017	-558.2957	3755.35	2541.729581	173.8411358	-160.9006342	19.39049326	-39.53719892
Jill	Jill_849_1	849	1	SCB	other_call	outside-bridge	12:30	feeding	low_arousal	0	0	0	0	0	0	0.4896791	0.7373245	0.2476454	0.01766185	14.02149	34.17884	5.64232	1	989.1815	2080.646	2269.734	2120.392	0.2951195	0.5316363	0.7176083	0.295437	876.0533	2126.122	940.3354	1731.629	2147.079	0.6104561	8407.555	-12509.17	10095.64	-9576.49	1250.069	-1185.787	10038.61	2437.214482	-189.0511797	-572.7516239	-9.853397054	-174.0045498
Jill	Jill_849_2	849	2	SCB	other_call	outside-bridge	12:30	feeding	low_arousal	0	0	0	0	0	0	0.9711116	1.215934	0.2448223	0.01746051	14.02149	34.17884	6.978091	0.988	1162.793	2069.206	2132.46	2121.39	0.3065666	0.4843938	0.6956562	0.3113579	850.3725	2115.895	982.9526	1585.758	2120.558	0.5415755	9579.815	-10136.14	10338.29	-9255.221	1265.522	-1132.942	10059.03	2233.107301	-388.2230183	-581.5500557	97.17411867	7.773805906
Jill	Jill_849_3	849	3	SCB	other_call	outside-bridge	12:30	feeding	low_arousal	0	0	0	0	0	0	1.88472	2.118748	0.2340273	0.01669062	14.02149	34.17884	7.896515	1.003	1006.004	2110.927	2495.16	2119.559	0.2900882	0.5002422	0.6770662	0.6514525	795.2045	2178.142	984.3368	1723.783	2203.316	0.3570137	16853.33	-8100.806	11818.6	-10202.28	1382.938	-1193.805	11261.79	2376.236181	-216.7643218	-679.1031419	-94.91256083	-154.5439084
Jill	Jill_849_4	849	4	SCB	other_call	outside-bridge	12:30	feeding	low_arousal	0	0	0	0	0	0	2.454045	2.66628	0.2122351	0.01513642	14.02149	34.17884	7.266275	0.895	1722.993	1995.859	2300.352	2101.376	0.3608974	0.5785256	0.7481838	0.6107637	749.8076	2121.881	907.4357	1701.679	2348.536	0.3431843	21949.77	-10337.93	12929.74	-11444.33	1372.073	-1214.445	14321.59	2394.184536	36.32161481	-669.9963667	-152.970865	-234.6741312
Jill	Jill_849_5	849	5	SCB	other_call	outside-bridge	12:30	feeding	low_arousal	0	0	0	0	0	0	4.573541	4.808847	0.2353069	0.01678188	14.02149	34.17884	6.156585	0.941	1216.794	2051.879	2204.462	2188.52	0.2918955	0.5039992	0.695384	0.6752915	885.3549	2210.497	974.6371	1728.149	2214.103	0.4676917	12073.92	-9895.475	11263.1	-10504.24	1325.142	-1235.86	10914.24	2432.672738	-182.1477341	-590.0867252	-8.500287577	-105.6004286
Jill	Jill_849_6	849	6	SCB	other_call	outside-bridge	12:30	feeding	low_arousal	0	0	0	0	0	0	8.241701	8.470788	0.2290869	0.01633827	14.02149	34.17884	6.730626	0.982	940.3954	1133.858	2073.748	2212.841	0.2614075	0.4604573	0.6762348	0.3112787	739.1981	2097.229	1021.833	1547.806	2109.049	0.5462	10947.66	-10458.06	11856.03	-9388.54	1358.031	-1075.396	10725.18	2179.42872	-483.1297994	-539.3135704	135.7407047	30.97564672
Jill	Jill_849_7	849	7	SCB	other_call	outside-bridge	12:30	feeding	low_arousal	0	0	0	0	0	0	8.706982	8.955835	0.2488533	0.01774799	14.02149	34.17884	4.518631	0.927	1763.031	2045.654	2357.549	2214.926	0.3356114	0.5215054	0.7100419	0.5424131	478.7726	2045.391	988.5717	1500.554	2053.127	0.551473	11471.89	-9537.542	12590.7	-8493.512	1566.618	-1056.819	10604.65	2111.253107	-437.1622126	-618.5468412	39.27381742	-67.52096363
Jill	Jill_849_8	849	8	SCB	other_call	outside-bridge	12:30	feeding	low_arousal	0	0	0	0	0	0	10.96551	11.19344	0.2279246	0.01625538	14.02149	34.17884	10.18876	0.901	2003.429	2066.01	2106.216	2105.55	0.301731	0.465579	0.6257461	0.4201388	752.8758	2047.937	897.3127	1697.305	2113.48	0.3819795	15627.89	-8633.745	11363.95	-10096.54	1295.062	-1150.625	11305.18	2387.983226	69.47308749	-521.1121781	-108.029319	-213.1916857
Jill	Jill_849_9	849	9	SB	long_call	outside-bridge	12:30	feeding	low_arousal	0	0	0	0	0	0	14.34775	14.51117	0.1634109	0.01165432	14.02149	34.17884	12.25312	0.817	775.0271	1130.661	1634.168	1308.535	0.3746878	0.5970025	0.7751873	0.8348111	912.842	1334.491	962.247	1161.469	1340.567	0.5567389	4701.455	-5222.987	5160.599	-4555.927	421.6491	-372.2441	4932.574	1639.389538	-84.99896998	-195.1831424	24.2369348	-14.73689128
Jill	Jill_850_1	850	1	B	long_call	outside-bridge	12:30	feeding	low_arousal	0	0	0	0	0	0	0.2447619	0.4078853	0.1631234	0.01891293	8.624969	35.44905	10.23307	1	975.0504	1233.449	1472.333	1319.98	0.3215179	0.6902975	0.824993	0.8443239	1298.104	1941.393	797.8347	1546.951	1986.128	0.3873917	10887.72	-11891.16	7887.142	-14020.77	643.2888	-1143.558	11502.36	2180.663335	327.6617985	-434.464673	-39.63217158	-55.11792476
Jill	Jill_850_2	850	2	SCB	other_call	outside-bridge	12:30	feeding	low_arousal	1	0	0	0	0	0	1.323726	1.637856	0.3141308	0.03642109	8.624969	35.44905	14.38834	1.149	2393.887	2784.512	2931.207	2783.524	0.4670468	0.5771313	0.686133	0.6858477	1110.912	2831.475	902.9306	2223.15	2835.855	0.5322256	10317.35	-13154.3	10954.43	-12278.61	1720.562	-1928.544	11644.3	3126.790135	337.1521741	-769.0854577	-120.2848156	-253.5461011
Jill	Jill_850_3	850	3	SCB	other_call	outside-bridge	12:30	feeding	low_arousal	0	0	0	0	0	0	1.942863	2.151469	0.2086057	0.02418626	8.624969	35.44905	8.345838	1.092	1060.51	1887.52	2306.744	887.8358	0.2367391	0.5509783	0.7584783	0.1372184	810.1747	2071.389	964.4607	1645.009	2142.354	0.2471329	25840.8	-7500.002	12091.85	-10612.64	1261.215	-1106.929	12033.57	2305.976987	-131.0148654	-610.8314312	-101.5225946	-157.1057287
Jill	Jill_850_4	850	4	SCB	other_call	outside-bridge	12:30	feeding	low_arousal	0	0	0	0	0	0	2.523536	2.752994	0.2294576	0.02660388	8.624969	35.44905	8.534972	1.08	1328.329	1515.399	2126.404	1397.166	0.2689001	0.5692262	0.8239945	0.9283919	547.8002	2111.546	999.5875	1690.681	2270.902	0.2850552	26343.86	-7749.578	13629.93	-9692.061	1563.746	-1111.959	13049.24	2337.019496	-140.1626187	-679.3094759	-219.1563375	-218.8644194
Jill	Jill_850_5	850	5	SCB	other_call	outside-bridge	12:30	feeding	low_arousal	0	0	0	0	0	0	3.299811	3.532684	0.232873	0.02699986	8.624969	35.44905	7.744258	1.046	1959.858	2597.779	4123.272	2119.842	0.3284643	0.5634434	0.7136041	0.6664531	909.8377	2149.727	1024.98	1919.374	2385.88	0.2144584	29555.38	-7439.397	10648.63	-9659.747	1239.89	-1124.747	12182.13	2700.898786	219.0109924	-431.9992688	-119.9660333	-286.7273064
Jill	Jill_850_6	850	6	SB	long_call	outside-bridge	12:30	feeding	low_arousal	0	0	0	0	0	0	5.422056	5.573523	0.1514668	0.01756143	8.624969	35.44905	9.688174	0.95	1114.343	1206.701	1265.749	1206.469	0.2254829	0.4415332	0.8162899	0.2477262	873.5788	1499.402	1010.587	1277.968	1499.756	0.5211349	7932.866	-6744.179	8263.502	-6454.422	625.823	-488.8152	7363.605	1802.562551	-56.70653344	-282.5169484	-21.47210023	-52.61743756
Jill	Jill_850_7	850	7	PY	short_call	outside-bridge	12:30	feeding	low_arousal	0	0	0	0	0	0	6.936625	7.144419	0.2077939	0.02409213	8.624969	35.44905	9.583124	0.829	901.03	1116.026	1574.615	1217.559	0.3641423	0.6170886	0.8596683	0.92675	1032.04	1240.936	851.3337	1132.271	1241.072	0.4873259	2064.236	-3658.461	2010.606	-3749.891	208.8958	-389.6022	2881.535	1598.569987	67.96105575	-134.6385521	20.55531341	-31.38504564
Jill	Jill_850_8	850	8	SB	long_call	outside-bridge	12:30	feeding	low_arousal	0	0	0	0	0	0	8.70651	8.869731	0.1632213	0.01892428	8.624969	35.44905	17.07314	1.002	1675.889	1800.378	1840.416	1837.106	0.3248124	0.5379272	0.7271464	0.5573536	1385.442	1841.142	1565.647	1699.625	1844.76	0.4492963	6263.306	-3105.164	5583.833	-3375.724	455.7003	-275.495	4524.005	2400.452567	-41.02560832	-170.565059	-40.67571036	-33.37042028
Jill	Jill_853_1	853	1	SCB	other_call	outside-bridge	12:32	feeding	low_arousal	0	0	0	0	0	0	0.06044345	0.3365325	0.276089	0.3129719	0.8821529	24.34225	7.405045	1	2196.387	2493.814	3006.573	3329.605	0.3589322	0.5344559	0.758768	0.4557178	809.6717	2823.903	995.7783	2278.736	2973.975	0.2540857	30852.39	-9605.754	14591.17	-13243.01	2014.232	-1828.125	15028.78	3203.142407	176.1372598	-877.1699588	-182.7924088	-404.4129251
Jill	Jill_853_2	853	2	SCB	other_call	outside-bridge	12:32	feeding	low_arousal	1	0	0	0	0	0	0.7361423	0.9425964	0.2064541	0.2340343	0.8821529	24.34225	6.855729	0.893	1041.669	1910.399	2141.208	1940.751	0.2879736	0.5360791	0.7341021	0.9557144	706.5907	2037.017	1103.133	1675.64	2098.864	0.3319018	20318.49	-7219.019	12888.35	-9046.891	1330.427	-933.8838	11566.53	2358.795452	-38.549311	-515.360997	-167.8655095	-205.1486451
Jill	Jill_866_1	866	1	SB	long_call	outside-bridge	15:01	conflict	high_arousal	0	0	0	0	0	0	0.1133256	0.316429	0.2031034	0.06746705	3.010409	23.7862	4.232347	1	1721.31	2071.225	4032.092	4151.955	0.317852	0.5418109	0.7878754	0.3320329	1760.607	2064.178	1642.383	1958.809	2081.548	0.6529583	2420.039	-6230.587	2989.319	-4153.497	303.5705	-421.7948	3742.299	2766.516902	-24.2846924	-154.4648581	26.7823881	-53.81124923
Jill	Jill_866_2	866	2	SB	long_call	outside-bridge	15:01	conflict	high_arousal	0	0	0	0	0	0	0.5138523	0.7380542	0.2242019	0.07447557	3.010409	23.7862	6.42632	1.054	2220.612	3871.939	4294.528	2204.864	0.286639	0.5140083	0.7766764	0.9659576	1636.161	2182.926	2032.413	2083.574	2277.173	0.7314743	3908.662	-4065.515	4877.437	-1342.657	546.7654	-150.5131	3950.42	2943.084556	-194.1068084	-150.4841091	-6.496640052	-64.19138441
Jill	Jill_866_3	866	3	SB	long_call	outside-bridge	15:01	conflict	high_arousal	0	0	0	0	0	0	0.9195907	1.141432	0.2218416	0.07369152	3.010409	23.7862	8.586125	1.103	2234.07	2301.361	4267.612	2296.09	0.3032812	0.5968517	0.7782889	0.6999813	1697.604	2235.809	2060.629	2136.946	2305.285	0.7063639	3877.966	-3755.814	4852.152	-1579.327	538.2047	-175.1802	3841.916	3018.439021	-182.908696	-142.9124422	-12.43227579	-62.28885509
Jill	Jill_866_4	866	4	SB	long_call	outside-bridge	15:01	conflict	high_arousal	0	0	0	0	0	0	1.326047	1.555215	0.2291673	0.07612498	3.010409	23.7862	15.12199	1.25	2314.819	2360.577	4555.618	2356.005	0.3216901	0.5564021	0.7524243	0.8486202	1770.631	2327.515	1860.145	2202.936	2370.093	0.6339947	4125.949	-6079.755	4860.071	-4078.857	556.8847	-467.3704	4841.029	3109.922922	-93.76376166	-202.054612	4.338600026	-98.55839915
Jill	Jill_866_5	866	5	SB	long_call	outside-bridge	15:01	conflict	high_arousal	0	0	0	0	0	0	1.771443	2.016506	0.2450632	0.08140526	3.010409	23.7862	9.153412	1.131	2112.946	3775.04	4114.188	2044.73	0.2216156	0.4200056	0.6875173	0.9701723	1613.331	2169.148	1934.613	2054.173	2222.157	0.7088705	3504.682	-4030.328	4536.116	-1914.079	555.8175	-234.5352	3657.688	2901.04796	-188.453169	-148.9117736	-0.421033257	-51.05687196
Jill	Jill_866_7	866	7	SB	long_call	outside-bridge	15:01	conflict	high_arousal	0	0	0	0	0	0	2.85437	3.123735	0.2693648	0.08947779	3.010409	23.7862	6.740842	1.012	1740.825	3499.146	3559.035	3567.666	0.2729186	0.4748716	0.7157168	0.3643628	1578.699	1775.647	1577.268	1712.498	1775.647	0.4676635	1563.427	-1383.465	1462.315	-1472.937	196.9481	-198.3786	1467.627	2419.934633	9.740489959	-93.18296525	-1.716903551	-33.00797273
Jill	Jill_877_1	877	1	P	short_call	outside-bridge	14:34	conflict	high_arousal	0	0	0	0	0	0	0.1193755	0.2062114	0.08683594	0.0218274	3.978299	24.64009	6.937414	1	662.146	911.1237	1606.915	1616.745	0.3381201	0.543342	0.7992167	0.9277559	1583.748	1630.484	1619.714	1619.011	1631.507	0.6637749	828.5834	-403.9315	1076.412	-248.0503	46.73564	-10.76984	685.8033	2289.381757	-17.00742069	-13.26001305	-2.489819178	-2.268033134
Jill	Jill_877_2	877	2	SB	long_call	outside-bridge	14:34	conflict	high_arousal	0	0	0	0	0	0	0.6714952	0.8227646	0.1512693	0.03802362	3.978299	24.64009	14.2019	1.163	2169.47	4304.622	4347.015	4339.262	0.3770049	0.5371009	0.724629	0.5371632	1992.313	2199.38	1855.955	2092.401	2204.154	0.4410706	3175.055	-4118.316	2737.721	-4540.568	207.0666	-343.4244	3702.194	2956.716929	53.51641419	-128.885476	7.245238842	-24.86458378
Jill	Jill_877_3	877	3	B	long_call	outside-bridge	14:34	conflict	high_arousal	0	0	0	0	0	0	1.140586	1.335386	0.1948007	0.04896584	3.978299	24.64009	15.41279	1.211	1826.958	3647.186	4231.274	4230.328	0.1759981	0.4713072	0.7109766	0.4669802	1563.484	2143.033	1801.565	2011.645	2143.218	0.5134619	5796.019	-3604.773	5950.173	-3505.821	579.549	-341.4683	4729.865	2840.236109	-44.52229476	-192.8842303	-44.62897349	-84.38630925
Jill	Jill_883_1	883	1	SCB	other_call	outside-bridge	14:49	food_delivery	high_arousal	1	0	0	0	0	0	0.02446538	0.2155734	0.191108	0.04095202	4.666631	25.51576	14.02672	1	1873.389	1964.232	2131.787	2129.726	0.2768154	0.5068818	0.7006407	0.5103367	884.2974	2038.519	1731.941	1835.656	2136.602	0.5888658	11127.94	-5150.257	12079.26	-3208.423	1154.222	-306.5777	9717.18	2588.532132	-195.2565746	-358.6595522	-158.0390405	-123.4692373
Jill	Jill_883_2	883	2	SCB	other_call	outside-bridge	14:49	food_delivery	high_arousal	0	0	0	0	0	0	0.9874586	1.171601	0.1841422	0.03945934	4.666631	25.51576	11.72627	0.955	1938.661	2078.627	2279.491	2146.118	0.2062554	0.4231006	0.6671592	0.3673016	1439.665	2165.362	1726.42	1987.042	2175.109	0.4580805	8718.754	-4496.322	7881.919	-4767.425	725.6969	-438.942	6430.402	2804.373709	-61.11232469	-238.0503268	-69.30036677	-96.69847863
Jill	Jill_883_3	883	3	SB	long_call	outside-bridge	14:49	food_delivery	high_arousal	0	0	0	0	0	0	2.003383	2.153723	0.1503407	0.03221612	4.666631	25.51576	15.83133	0.962	1964.905	2043.299	2105.544	2076.476	0.3473605	0.5736048	0.7580694	0.7796074	1839.998	2121.921	1781.322	1980.546	2122.288	0.4876471	3850.473	-4426.553	3750.461	-4531.031	281.9235	-340.5993	4145.567	2798.511206	38.47989956	-151.1543453	0.443077997	-10.7338036
Jill	Jill_883_4	883	4	SCB	other_call	outside-bridge	14:49	food_delivery	high_arousal	1	0	0	0	0	0	2.754868	2.941489	0.186621	0.03999051	4.666631	25.51576	10.52715	1.024	953.5172	1681.609	2051.374	2046.115	0.1854192	0.3871203	0.6599028	0.2448679	749.2489	2026.547	1734.463	1701.354	2073.192	0.6412646	11062.97	-5059.623	13688.69	-3130.239	1277.298	-292.0842	8909.053	2399.575471	-432.7823416	-424.5303527	-104.060614	-62.03727406
Jill	Jill_883_5	883	5	B	long_call	outside-bridge	14:49	food_delivery	high_arousal	1	0	0	0	0	0	3.667496	3.836877	0.1693805	0.03629609	4.666631	25.51576	14.39964	0.975	1749.909	2007.971	2068.533	2064.147	0.2850449	0.5091712	0.7401259	0.3546036	853.3217	2056.138	1762.324	1761.469	2087.147	0.6410372	11363.37	-5342.375	14202.54	-3469.279	1202.817	-293.814	9201.75	2484.667304	-384.3696319	-383.4019114	-99.22047401	-82.63906045
Jill	Jill_883_6	883	6	B	long_call	outside-bridge	14:49	food_delivery	high_arousal	1	0	0	0	0	0	4.524789	4.691097	0.1663078	0.03563766	4.666631	25.51576	16.81829	1.034	1721.983	1940.68	2032.196	2033.24	0.3262885	0.5269975	0.7260704	0.3146738	923.3235	2027.893	1598.554	1740.259	2028.177	0.5110486	12999.6	-5283.349	13283.43	-5163.178	1104.569	-429.3384	9226.633	2454.317341	-219.4907947	-375.3331646	-113.9576611	-101.408158
Jill	Jill_888_1	888	1	SB	long_call	outside-bridge	15:01	feeding	low_arousal	0	0	0	0	0	0	0.03463806	0.2234342	0.1887962	0.0464189	4.067227	13.47487	3.045595	1	778.5599	1049.071	1520.11	827.7501	0.3106306	0.6032432	0.8164565	0.8965689	1232.035	1365.251	975.4965	1271.294	1369.755	0.428645	1701.787	-3654.949	1411.218	-4128.84	133.2163	-389.7546	2817.699	1795.505793	85.07792489	-118.250171	24.82689193	-30.52602367
Jill	Jill_888_2	888	2	SB	long_call	outside-bridge	15:01	feeding	low_arousal	0	0	0	0	0	0	1.187294	1.345556	0.1582619	0.03891151	4.067227	13.47487	6.017311	1.033	1036.117	1331.862	1798.191	1335.893	0.2819888	0.4526436	0.6211492	0.4585449	1111.258	1351.92	1231.68	1301.395	1396.241	0.660414	2726.629	-3061.967	3041.311	-1519.505	240.6619	-120.2399	2840.299	1838.609257	-72.91770581	-85.84194256	1.393622085	-34.35259111
Jill	Jill_888_3	888	3	SB	long_call	outside-bridge	15:01	feeding	low_arousal	0	0	0	0	0	0	3.211355	3.357877	0.1465217	0.03602497	4.067227	13.47487	9.526856	1.109	982.4524	1359.283	1698.095	1679.348	0.1629779	0.4429655	0.7011299	0.4884536	1301.938	1693.622	1424.237	1586.561	1707.425	0.6221947	4447.839	-5115.692	5346.43	-3677.056	391.684	-269.3843	4700.086	2240.566817	-55.53610388	-148.4525174	4.399636797	-50.06290164
Jill	Jill_889_1	889	1	SB	long_call	outside-bridge	15:14	conflict	high_arousal	1	0	0	0	0	0	0.06368908	0.159468	0.09577892	1	0.09577892	16.35001	9.61028	1	1063.202	1666.132	1841.089	1048.026	0.2305871	0.4398674	0.7483428	0.2479261	910.1678	1924.548	1642.931	1606.842	1927.469	0.5326688	19939.87	-6356.905	21181.69	-5880.562	1014.38	-281.6169	13591.92	2267.739427	-372.5087476	-336.944972	-43.80916	7.142801975
Jill	Jill_890_14	890	14	SCB	other_call	outside-bridge	12:39	external_event	external_event	1	0	0	0	1	0	6.027941	6.462468	0.4345273	0.05253209	8.271654	41.55318	5.249731	0.873	853.2532	1222.009	2422.485	2422.521	0.5057141	0.6469238	0.7969525	0.5432988	481.5789	NA	1127.66	1313.23	2460.195	0.7056586	6452.824	-10418.63	10776.25	-5155.354	1219.563	-583.4381	8137.628	1839.225279	-1035.13264	-2.474956876	515.7507441	-254.8979373
Jill	Jill_890_15	890	15	SCB	other_call	outside-bridge	12:39	external_event	external_event	1	0	0	0	1	0	6.514547	7.008148	0.4936013	0.05967383	8.271654	41.55318	8.124369	0.887	915.1611	962.265	2392.877	927.8957	0.500758	0.6631139	0.827629	0.5333681	406.2715	1147.185	975.2826	1283.605	2433.113	0.7296449	5627.713	-10924.36	3002.074	-696.524	740.9137	-171.9026	7833.612	1806.847353	-1015.308335	-79.88969922	512.2388917	-202.9449465
Jill	Jill_890_16	890	16	SCB	other_call	outside-bridge	12:39	external_event	external_event	1	0	0	0	1	0	7.110169	7.622872	0.5127034	0.06198318	8.271654	41.55318	6.363497	0.857	1512.035	2318.857	2605.518	2634.169	0.4762284	0.6336739	0.8242448	0.7837873	486.4355	1676.823	915.1447	1375.829	2420.433	0.6679538	5647.333	-8842.091	4643.57	-2971.222	1190.387	-761.6779	7168.69	1936.11482	-1017.045291	-233.3151307	542.0686168	-86.9752988
Jill	Jill_890_17	890	17	SCB	other_call	outside-bridge	12:39	external_event	external_event	1	0	0	0	0	0	7.931492	8.409745	0.478253	0.05781831	8.271654	41.55318	6.486508	0.854	1880.118	2420.467	2633.107	2327.685	0.3393865	0.5690105	0.7827984	0.7233394	379.0739	2439.429	918.4972	1741.98	2465.202	0.3510406	12425.84	-4983.473	8616.174	-6360.367	2060.356	-1520.932	8227.061	2448.065146	-655.6057445	-828.0166215	-14.1666137	-75.37958476
Jill	Jill_890_6	890	6	SCB	other_call	outside-bridge	12:39	external_event	external_event	0	0	0	0	0	0	2.344697	2.566051	0.2213541	0.02676056	8.271654	41.55318	8.91259	1.049	2353.848	2474.973	2526.114	2494.291	0.3857816	0.6312231	0.7637779	0.6698613	745.3716	2512.872	1755.377	2133.097	2537.931	0.6077902	13323.93	-9013.813	15969.89	-6844.192	1767.5	-757.495	11655.96	3004.116647	-375.1839186	-566.4682071	-176.2421637	-191.2992908
Jill	Jill_890_7	890	7	SCB	other_call	outside-bridge	12:39	external_event	external_event	0	0	0	0	0	0	2.825824	3.052167	0.2263426	0.02736364	8.271654	41.55318	6.940287	1	2308.09	2658.005	2783.167	2685.398	0.2656782	0.5101182	0.7094771	0.6388008	1006.778	2226.34	1642.902	1935.797	2297.106	0.5889451	9679.639	-7031.486	10776.25	-5155.354	1219.563	-583.4381	8722.021	2728.977126	-172.9686959	-421.7047521	-79.01993945	-154.6283238
Jill	Jill_893_2	893	2	SCB	other_call	outside-roof	12:45	food_delivery	high_arousal	0	0	0	0	0	0	0.5382598	0.7678717	0.2296119	0.09138805	2.512494	32.20262	7.35851	0.98	2243.491	2485.739	2664.734	2276.785	0.3117717	0.5259727	0.739285	0.3677524	1144.133	2413.06	1169.549	2072.264	2436.748	0.4498908	12513.19	-10032.33	11052.8	-10831.42	1268.927	-1243.511	11147.5	2917.644753	40.29063908	-495.4217035	-34.58438015	-241.472351
Jill	Jill_893_3	893	3	SCB	other_call	outside-roof	12:45	food_delivery	high_arousal	0	0	0	0	0	0	1.002336	1.259455	0.2571191	0.1023362	2.512494	32.20262	10.61511	0.98	1988.457	2306.071	2618.976	2430.161	0.2999383	0.548902	0.7677044	0.1601185	655.9627	2436.723	1016.578	1889.825	2452.214	0.4490417	15557.72	-10134.24	13851.64	-11046.59	1780.761	-1420.145	12569.38	2657.702299	-100.432783	-718.923971	-167.7123207	-262.2791
Jill	Jill_893_4	893	4	SCB	other_call	outside-roof	12:45	food_delivery	high_arousal	0	0	0	0	0	0	1.568157	1.82137	0.2532131	0.1007816	2.512494	32.20262	8.125787	0.99	2277.809	2435.271	4868.523	2429.771	0.31175	0.5220312	0.6905785	0.5939321	556.9967	2391.233	976.0673	1878.418	2411.484	0.5457731	13419.17	-12480.13	14487.69	-11177.67	1834.236	-1415.166	12991.98	2640.729194	-181.966604	-706.532042	-102.8925999	-271.614431
Jill	Jill_893_5	893	5	B	long_call	outside-roof	12:45	food_delivery	high_arousal	0	1	0	0	0	0	2.289097	2.56818	0.2790826	0.1110779	2.512494	32.20262	13.51623	0.956	2149.956	2322.894	3555.67	2326.492	0.3072798	0.4845629	0.7257881	0.466747	709.5841	2313.214	1070.32	1921.976	2314.896	0.4872027	11806.39	-8696.469	11492.15	-8906.994	1603.63	-1242.893	10223.42	2703.449126	-82.06671006	-544.1119892	-142.0789323	-257.1226438
Jill	Jill_904_1	904	1	P	short_call	outside-bridge	14:21	food_delivery	high_arousal	0	0	0	0	0	0	0.2504276	0.3542534	0.1038258	1	0.1038258	8.446583	9.995567	1	1527.512	1547.699	1628.448	1544.161	0.262066	0.4660406	0.705831	0.4448626	1516.763	1550.154	1561.961	1541.907	1561.961	1	435.3295	0	643.2066	227.4525	33.39072	11.80772	720.6494	2180.551386	-9.684964631	-6.228723313	-10.60383684	2.307281358
Jill	Jill_905_1	905	1	PY	short_call	outside-bridge	14:22	food_delivery	high_arousal	0	0	0	0	0	0	0.146962	0.2838252	0.1368632	1	0.1368632	12.18389	12.58689	1	1939.334	2007.971	2017.392	2009.578	0.3166004	0.5231942	0.6908549	0.2438463	1672.506	1998.961	1952.46	1926.187	2014.28	0.5956916	4192.09	-1117.184	4770.527	-679.5149	326.4548	-46.50029	2948.733	2722.424718	-108.1705708	-79.45150541	-11.06989255	-14.6615332
Jill	Jill_906_1	906	1	PY	short_call	outside-bridge	14:22	food_delivery	high_arousal	0	0	0	0	0	0	0.1090164	0.255724	0.1467076	1	0.1467076	12.35589	10.56833	1	1928.568	1989.13	3928.464	1986.264	0.295718	0.4892565	0.6806307	0.5742149	1777.359	1989.084	1826.107	1917	1990.043	0.527287	2749.382	-2363.87	2886.348	-2221.786	211.7246	-162.9764	2567.094	2709.411345	-14.51049907	-82.38788661	-0.606697035	-14.75728226
Jill	Jill_924_1	924	1	P	short_call	outside-bridge	16:15	feeding	low_arousal	0	0	0	0	0	0	0.1094551	0.2155973	0.1061422	1	0.1061422	9.858785	11.22599	1	1305.45	1348.517	1380.817	1348.889	0.2700278	0.520188	0.7688528	0.1168134	1355.884	1319.557	1100.09	1289.188	1355.884	0	0	-2409.923	-684.5048	-4135.34	-36.32741	-219.467	2409.923	1822.318818	90.07539521	-43.12657884	27.7114312	-14.17577034
Jill	Jill_926_11	926	11	SB	long_call	outside-bridge	16:16	feeding	low_arousal	1	0	0	0	0	0	7.527644	7.722348	0.1947042	0.01588754	12.25516	30.23705	16.169	0.979	1850.51	1911.072	1954.138	1962.542	0.3351578	0.4964481	0.7219052	0.3690925	859.0323	1961.243	1542.762	1656.892	1961.255	0.4982068	11362.77	-4283.391	11321.89	-4298.629	1102.21	-418.4806	7810.329	2336.744585	-318.1073518	-393.3944193	-115.8811996	-76.83503494
Jill	Jill_926_12	926	12	SB	long_call	outside-bridge	16:16	feeding	low_arousal	1	0	0	0	0	0	8.254866	8.440397	0.1855308	0.015139	12.25516	30.23705	20.77442	0.992	1762.358	1871.37	1898.959	1891.473	0.3988022	0.5886091	0.7775605	0.8799608	857.5505	1886.697	1661.713	1551.595	1890.88	0.6230208	8939.646	-3276.567	11094.08	-2425.303	1029.146	-224.9842	6804.781	2190.151418	-445.7081239	-316.0976938	3.001178152	53.80083115
Jill	Jill_926_13	926	13	SB	long_call	outside-bridge	16:16	feeding	low_arousal	1	0	0	0	0	0	8.960653	9.155974	0.1953204	0.01593781	12.25516	30.23705	17.97319	1.083	1678.244	1904.343	3543.558	1933.603	0.3001277	0.5152676	0.7093928	0.3717772	937.5885	1936.045	1094.426	1611.473	1937.653	0.5264542	9725.679	-9116.647	10223.78	-8617.833	998.4566	-841.6194	9437.224	2270.523236	-139.8522517	-426.5156428	-32.83138414	-122.4388845
Jill	Jill_926_14	926	14	SCB	other_call	outside-bridge	16:16	feeding	low_arousal	1	0	0	0	0	0	9.849311	10.03345	0.1841345	0.01502506	12.25516	30.23705	15.3174	1.04	1637.869	1948.755	2051.711	2048.39	0.2509852	0.4757389	0.7176108	0.1887683	896.2101	2018.893	1552.292	1728.32	2031.171	0.5771725	10679.23	-6150.744	12194.16	-5068.05	1122.683	-466.6015	8764.401	2437.061831	-309.7853477	-388.995507	-91.30292836	-100.8747648
Jill	Jill_926_15	926	15	SCB	other_call	outside-bridge	16:16	feeding	low_arousal	1	0	0	0	0	0	10.54506	10.70363	0.1585723	0.01293923	12.25516	30.23705	12.40793	1.013	1884.155	1984.419	2096.123	2104.081	0.4573145	0.6868297	0.8179608	0.8270396	1059.79	2094.139	1462.576	1866.294	2103.188	0.5867673	11213.9	-9776.272	13045.78	-7965.626	1034.349	-631.5636	10640.1	2630.758494	-95.87595503	-367.1081836	-79.43853508	-179.2009333
Jill	Jill_926_16	926	16	SCB	other_call	outside-bridge	16:16	feeding	low_arousal	1	0	0	0	0	0	11.27821	11.46981	0.1915939	0.01563373	12.25516	30.23705	14.7674	1.033	1820.901	1949.428	3600.755	1791.277	0.2504438	0.4444313	0.7257664	0.2229843	1021.814	1997.081	1541.643	1791.185	2022.142	0.4035478	12937.97	-4204.704	10180.57	-4754.202	975.267	-455.4379	7728.888	2525.893752	-155.8980172	-311.8015412	-116.6636651	-132.1337443
Jill	Jill_926_17	926	17	SB	long_call	outside-bridge	16:16	feeding	low_arousal	1	0	0	0	0	0	12.12861	12.32792	0.1993101	0.01626337	12.25516	30.23705	17.93501	1.044	1001.967	1750.246	1853.874	1824.675	0.3219934	0.5363523	0.7852998	0.8098008	817.7822	1890.907	1247.644	1543.976	1909.652	0.6022639	9096.091	-8351.003	10768.4	-6454.893	1073.125	-643.2628	8799.73	2176.257534	-348.6433817	-408.1087369	8.765070242	-40.668683
Jill	Jill_926_2	926	2	SB	long_call	outside-bridge	16:16	feeding	low_arousal	1	0	0	0	0	0	0.6760972	0.8481976	0.1721004	0.0140431	12.25516	30.23705	15.12167	0.99	1884.828	1946.063	1973.653	1969.867	0.3447958	0.5362319	0.7065876	0.7161474	914.6749	1940.225	1683.765	1705.703	1941.907	0.5512117	10828.5	-3342.217	11918.04	-2980.348	1025.55	-256.4595	7468.707	2406.472043	-285.4950826	-326.6696562	-126.5605724	-94.24839929
Jill	Jill_926_4	926	4	PY	short_call	outside-bridge	16:16	feeding	low_arousal	0	0	0	0	0	0	2.015247	2.160782	0.1455348	0.0118754	12.25516	30.23705	12.36053	0.87	1163.466	1431.285	1457.529	1453.702	0.293082	0.5090371	0.7391711	0.3755013	1383.51	1464.314	1180.832	1417.46	1469.93	0.3893069	1525.31	-3252.787	1110.444	-3895.726	80.80416	-283.4819	2586.156	2002.667736	37.13579118	-71.7544306	21.2409865	-33.24341415
Jill	Jill_926_5	926	5	SCB	other_call	outside-bridge	16:16	feeding	low_arousal	0	0	0	0	0	0	3.089875	3.277122	0.1872477	0.01527909	12.25516	30.23705	19.52537	1.068	1811.144	1883.819	2040.944	1829.011	0.2270526	0.432187	0.6973844	0.1767215	1540.538	2031.804	1060.042	1772.064	2037.945	0.4561326	5823.764	-9602.546	5247.223	-10379.43	491.2651	-971.7617	7878.88	2499.388123	153.6725021	-322.9545087	44.55491141	-90.30912645
Jill	Jill_926_6	926	6	SB	long_call	outside-bridge	16:16	feeding	low_arousal	1	0	0	0	0	0	3.939773	4.105599	0.1658252	0.01353106	12.25516	30.23705	16.45404	1.012	1261.038	1773.125	1942.362	1836.731	0.2438124	0.5037604	0.7977574	0.8439066	1019.045	1947.915	1616.778	1686.892	1958.304	0.5504905	10289.28	-4581.778	11202.99	-3993.797	928.8695	-331.1362	7723.441	2380.401878	-258.4499046	-325.1971479	-83.25383532	-54.02574633
Jill	Jill_926_7	926	7	SCB	other_call	outside-bridge	16:16	feeding	low_arousal	1	0	0	0	0	0	4.789529	4.975798	0.1862685	0.0151992	12.25516	30.23705	17.47757	1.063	1532.895	2005.952	2069.879	2022.109	0.2697505	0.4842362	0.7026172	0.4489767	794.9895	1996.38	1650.968	1670.692	2026.783	0.4060178	16287.46	-3396.728	12899.56	-3708.754	1201.391	-345.4121	8792.014	2356.381135	-396.3052744	-433.770212	-112.156993	-45.38773447
Jill	Jill_926_8	926	8	B	long_call	outside-bridge	16:16	feeding	low_arousal	1	0	0	0	0	0	5.477483	5.667302	0.1898185	0.01548887	12.25516	30.23705	17.47245	1.057	1080.698	1980.382	2077.954	2072.635	0.2405925	0.4822602	0.6889261	0.09671134	825.2497	2047.293	1281.891	1670.223	2048.739	0.5234006	12314.8	-8476.51	12875.91	-8064.561	1222.043	-765.4015	10485.44	2353.297975	-302.2208008	-498.6086912	-59.22706671	-111.0571355
Jill	Jill_926_9	926	9	SCB	other_call	outside-bridge	16:16	feeding	low_arousal	1	0	0	0	0	0	6.041146	6.248184	0.2070375	0.01689391	12.25516	30.23705	13.45256	1.06	1110.979	1963.559	2065.169	2049.622	0.1744797	0.3938664	0.7089814	0.2525857	889.5973	2064.661	1455.74	1818.769	2081.222	0.5924103	9715.562	-7412.123	11351.22	-5882.232	1175.064	-608.9213	9068.882	2562.941732	-236.4317302	-389.3154865	-122.5321574	-187.9639907
Jill	Jill_930_1	930	1	SB	long_call	outside-bridge	16:16	feeding	low_arousal	0	0	0	0	0	0	0.08385649	0.2447575	0.160901	0.04608828	3.491147	39.07684	26.37545	1	2012.682	2069.206	2083.337	2080.86	0.3423055	0.511274	0.6963078	0.5765387	1855.588	2063.121	1680.891	1963.84	2077.547	0.5873557	2348.625	-5974.205	2579.637	-4751.124	207.533	-382.2302	3844.64	2774.512678	2.248070428	-124.8889664	49.02006598	-37.84436281
Jill	Jill_930_2	930	2	SCB	other_call	outside-bridge	16:16	feeding	low_arousal	1	0	0	0	0	0	0.7461895	0.9397868	0.1935973	0.05545377	3.491147	39.07684	20.24264	0.985	2020.757	2077.954	2137.17	2041.381	0.4392129	0.6325837	0.8193956	0.7890725	877.875	2134.625	1655.642	1796.56	2144.375	0.5474734	11949.32	-5578.643	12983.14	-4948.242	1256.75	-478.9831	9066.41	2533.209413	-374.3601332	-423.0774332	-115.1932024	-101.8958647
Jill	Jill_930_4	930	4	SCB	other_call	outside-bridge	16:16	feeding	low_arousal	0	0	0	0	0	0	2.363353	2.542533	0.1791799	0.05132408	3.491147	39.07684	17.96131	1.063	2024.458	2076.945	2273.772	2057.063	0.2385472	0.5399899	0.7801822	0.6633708	1665.313	2198.321	1921.806	2050.001	2207.193	0.5577093	5422.582	-3601.123	5949.419	-3086.457	533.0082	-276.5155	4616.937	2895.503799	-67.11113819	-169.3809909	-11.01799699	-44.40350055
Jill	Jill_930_5	930	5	SCB	other_call	outside-bridge	16:16	feeding	low_arousal	0	0	0	0	0	0	3.392829	3.575004	0.1821743	0.05218178	3.491147	39.07684	19.17189	1.103	2030.85	2180.91	2344.427	2028.721	0.3111775	0.5474235	0.7205626	0.5045325	1607.86	2176.724	1556.662	1993.962	2191.64	0.5765462	5558.115	-8231.245	6245.272	-6807.356	568.864	-620.0626	6689.935	2814.040642	-9.879677082	-236.3287326	33.75787078	-75.75611479
Jill	Jill_931_1	931	1	SB	long_call	outside-bridge	16:17	feeding	low_arousal	0	0	0	0	0	0	0.05897635	0.242191	0.1832147	0.1564172	1.17132	29.65896	18.76066	1	1057.146	1104.25	1156.064	1166.469	0.3691832	0.7394802	0.8488861	0.8387084	869.7082	1253.583	967.9469	1107.945	1268.534	0.5904055	3686.992	-4005.488	4190.441	-3118.053	383.8752	-285.6365	3817.338	1564.189635	-89.4747397	-157.8749815	32.63201983	-20.24906621
Jill	Jill_931_2	931	2	B	long_call	outside-bridge	16:17	feeding	low_arousal	1	0	0	0	0	0	1.06428	1.230297	0.1660168	0.1417348	1.17132	29.65896	12.42654	1.004	1036.285	1493.193	1625.757	1505.974	0.2745527	0.4709739	0.6545554	0.4545672	760.9466	1625.771	1279.741	1336.746	1641.032	0.5553345	9545.927	-4894.087	10418.51	-4168.611	864.8241	-346.0297	7488.242	1885.95932	-287.2095417	-289.7111031	-22.96865789	11.23545281
Jill	Jill_941_1	941	1	SB	long_call	outside-roof	14:41	food_delivery	high_arousal	1	1	0	0	0	0	0.06514739	0.2579188	0.1927714	0.1166251	1.652915	33.85424	10.5749	1	1674.207	1996.868	2105.544	2106.755	0.2947888	0.5007646	0.7087401	0.3005537	533.975	2094.22	1435.287	1656.887	2110.444	0.426658	19167.39	-6108.698	16187.52	-6836.427	1560.245	-658.9337	11830.84	2333.677625	-401.2450798	-583.8646285	-96.38543931	-97.98861069
Jill	Jill_941_2	941	2	SB	long_call	outside-roof	14:41	food_delivery	high_arousal	0	0	0	0	0	0	1.508881	1.718062	0.2091809	0.1265528	1.652915	33.85424	20.70818	1.013	1856.902	1956.157	2012.682	1976.564	0.3208672	0.4875881	0.6791328	0.3774938	1318.995	1997.894	1190.365	1730.667	1998.235	0.5105329	6360.299	-7890.344	6491.03	-7720.874	678.8999	-807.5298	7109.017	2440.78435	19.74478284	-333.8456145	14.26771657	-82.63511953
Jill	Jill_959_1	959	1	PY	short_call	outside-kitchen	12:46	peaceful	low_arousal	0	0	0	0	0	0	0.1280196	0.3269962	0.1989766	1	0.1989766	8.226408	8.589496	1	1752.264	1826.285	1865.314	1835.83	0.2499145	0.4548148	0.6882051	0.4022545	1628.867	1847.073	1758.098	1796.409	1870.789	0.7291664	1667.421	-2091.138	2193.274	-894.3202	218.2052	-88.97442	1782.145	2539.048271	-62.77405649	-73.43683896	-2.761108739	-26.8644779
Jill	Jill_967_1	967	1	PY	short_call	inside-cage	15:42	food_delivery	high_arousal	1	0	0	0	0	0	0.1399708	0.3689004	0.2289296	0.2168093	1.055903	14.22242	14.06614	1	1881.464	1893.576	1898.959	1897.15	0.4652338	0.6280705	0.7708994	0.6225398	1326.478	1835.215	1884.215	1706.008	1889.636	0.8560681	2873.562	-164.5246	4444.492	428.0778	508.7379	48.99985	2497.883	2411.237216	-267.2782794	-98.39119752	-0.664895069	22.77561368
Jill	Jill_967_2	967	2	PY	short_call	inside-cage	15:42	food_delivery	high_arousal	0	0	0	0	0	0	0.8642274	1.195874	0.3316465	0.314088	1.055903	14.22242	18.64846	0.939	1821.574	1834.36	1851.855	1850.782	0.3778203	0.5867633	0.8026118	0.6064466	1780.265	1833.577	1830.541	1809.741	1847.683	0.6963072	291.9425	-170.1996	321.4985	-18.3119	53.31191	-3.036538	461.2295	2559.305407	-39.49247109	-20.56753613	10.08177679	4.059285643
Jill	Jill_968_1	968	1	PY	short_call	inside-cage	15:42	food_delivery	high_arousal	0	0	0	0	0	0	0.07876741	0.2641557	0.1853883	0.08048385	2.303422	12.26273	19.11297	1	827.346	1050.753	1084.399	1082.045	0.3929052	0.5836086	0.7772477	0.8594472	898.7471	1069.798	1072.56	1025.467	1074.244	0.6844784	1383.015	-28.78749	1845.326	29.7951	171.0509	2.761831	999.3562	1449.669168	-79.42191349	-43.68515054	-9.947930527	2.709801917
Jill	Jill_968_2	968	2	PY	short_call	inside-cage	15:42	food_delivery	high_arousal	0	0	0	0	0	0	2.227883	2.382189	0.1543064	0.06699006	2.303422	12.26273	8.913584	0.925	753.6621	936.3579	1216.29	1293.972	0.3274063	0.6862601	0.850698	0.8841565	1220.812	1277.787	1019.096	1204.921	1282.374	0.4399512	906.829	-3046.522	738.4665	-3352.948	56.97505	-258.6906	2105.072	1702.81153	91.27959307	-76.4157295	11.39831889	-4.923479875
Jill	Jill_969_1	969	1	SB	long_call	inside-cage	15:43	food_delivery	high_arousal	0	0	0	0	0	0	0.1249331	0.3012454	0.1763124	0.07785791	2.26454	28.04379	9.008624	1	2506.599	2707.127	2742.119	2738.678	0.3684887	0.5444373	0.7211576	0.6045415	810.3437	1357.511	874.7843	1176.518	1370.872	0.3781873	8406.362	-4524.978	6206.797	-5475.815	547.1676	-482.727	6044.783	1659.118568	-102.357182	-253.0847496	-0.483600325	-59.10177461
Jill	Jill_969_2	969	2	SB	long_call	inside-cage	15:43	food_delivery	high_arousal	0	0	0	0	0	0	1.152313	1.302912	0.1505991	0.06650314	2.26454	28.04379	6.980195	1.007	1511.362	2732.362	3042.911	3048.132	0.2886613	0.5326005	0.7084776	0.1518463	963.069	1491.155	1262.288	1349.302	1531.605	0.6353111	5942.227	-4903.644	7013.133	-3039.415	528.0856	-228.8665	5563.264	1904.84356	-168.3895775	-178.9854413	0.481571351	-37.34114944
Jill	Jill_969_3	969	3	SB	long_call	inside-cage	15:43	food_delivery	high_arousal	0	0	0	0	0	0	2.226162	2.389474	0.1633115	0.07211683	2.26454	28.04379	8.178167	1.045	1205.186	1383.508	2184.947	1261.608	0.2760344	0.4948625	0.7758956	0.3137518	891.9342	1545.815	1030.379	1323.157	1584.058	0.4140395	10235.89	-5785.929	8007.778	-6312.305	653.8811	-515.4359	7627.677	1866.091946	-108.3884908	-289.7732902	-9.799768889	-48.72951455
Jill	Jill_970_1	970	1	SB	long_call	inside-cage	15:43	food_delivery	high_arousal	0	0	0	0	0	0	0.1132794	0.2903989	0.1771195	1	0.1771195	27.79896	18.90455	1	1039.65	1091.464	2752.213	2868.284	0.4342594	0.6123416	0.8673665	0.9578868	1116.814	1455.391	949.7761	1315.127	1455.408	0.4963139	3851.741	-5667.721	3823.151	-5709.31	338.5773	-505.6151	4766.383	1855.869377	26.05484218	-183.1745155	22.12713247	-53.58339901
Jill	Jill_971_1	971	1	SB	long_call	inside-cage	15:43	food_delivery	high_arousal	0	0	0	0	0	0	0.1030458	0.241045	0.1379992	0.03555532	3.881252	25.9419	13.59619	1	1191.392	1761.012	1902.324	1375.682	0.294282	0.4817614	0.7080184	0.7184166	1079.082	1344.866	1194.461	1273.749	1374.224	0.6600581	3240.201	-3831.956	3851.964	-2179.806	265.7839	-150.4057	3441.286	1799.409663	-76.11158224	-91.76755028	14.41051876	-28.43303608
Jill	Jill_971_3	971	3	SB	long_call	inside-cage	15:43	food_delivery	high_arousal	0	0	0	0	0	0	3.807547	3.984298	0.1767503	0.04553952	3.881252	25.9419	14.47958	1.128	990.8638	1142.269	2967.881	3002.591	0.4346376	0.6764593	0.8927518	0.9526716	1353.255	1534.145	933.0818	1365.774	1534.873	0.468489	2193.305	-6405.8	2046.845	-6801.274	180.8903	-601.0637	4432.279	1928.344705	153.8845703	-190.4524842	37.4577631	-19.9543138
Jill	Jill_999_1	999	1	B	long_call	inside-cage	16:30	external_event	external_event	0	0	0	0	0	0	0.1973573	0.3661608	0.1688035	1	0.1688035	32.75507	5.628199	1	1215.28	2006.625	2145.245	2110.979	0.3152451	0.5241101	0.6608462	0.5813365	1926.897	2157.987	874.4858	1808.06	2163.985	0.4733786	2967.016	-14505.78	2737.983	-15207.05	231.0905	-1283.501	9067.528	2551.213335	343.7899321	-354.5031237	134.3582984	-19.94303421
Kumbuka	Kumbuka_1015_1	1015	1	B	long_call	outside-bridge	12:32	conflict	high_arousal	0	0	0	0	0	0	0.03448071	0.2222062	0.1877255	0.05817988	3.226639	21.73302	13.88945	1	2305.399	2460.168	2639.163	2824.827	0.5328582	0.6708142	0.7736168	0.6800836	1747.308	2959.855	1907.714	2520.109	3028.601	0.4326557	15775.48	-10524.26	12918.3	-11209.36	1212.547	-1052.141	12796.18	3554.141471	102.6927101	-492.144865	-146.7219261	-74.70269066
Kumbuka	Kumbuka_1015_2	1015	2	B	long_call	outside-bridge	12:32	conflict	high_arousal	0	0	0	0	0	0	0.5333284	0.7074061	0.1740777	0.05395016	3.226639	21.73302	16.17362	1.024	2380.765	2579.274	2734.717	2768.674	0.3582128	0.5572489	0.7103035	0.6515632	1264.214	2793.701	1885.349	2250.347	2793.778	0.5028933	17472.23	-10497.8	17572.46	-10436.18	1529.487	-908.3529	14005.09	3172.89527	-224.7593689	-575.7042822	-94.68564749	-37.61712118
Kumbuka	Kumbuka_1015_4	1015	4	B	long_call	outside-bridge	12:32	conflict	high_arousal	0	0	0	0	0	0	1.600331	1.742381	0.1420498	0.04402407	3.226639	21.73302	9.47668	1.001	2281.847	2523.422	2880.066	2918.687	0.3936782	0.5181992	0.7092912	0.4909462	2379.477	2531.566	1768.853	2412.629	2884.167	0.326517	10881.24	-11658.16	2141.336	-10738.66	152.0882	-762.7124	11404.16	3407.168444	397.4075556	-236.3892064	-103.1005014	-90.72371938
Kumbuka	Kumbuka_1015_5	1015	5	B	long_call	outside-bridge	12:32	conflict	high_arousal	0	0	0	0	0	0	2.157961	2.329372	0.1714111	0.05312371	3.226639	21.73302	10.50322	0.96	1916.455	2347.119	2452.094	2403.422	0.2229131	0.4435772	0.6484985	0.1455837	990.2723	2433.68	1721.762	1996.541	2434.019	0.5066443	16624.52	-8422.442	16841.48	-8306.562	1443.408	-711.9183	12577.72	2814.443304	-246.9725468	-492.8261141	-95.49546554	-68.78590587
Kumbuka	Kumbuka_1015_6	1015	6	B	long_call	outside-bridge	12:32	conflict	high_arousal	0	0	0	0	0	0	3.140882	3.26112	0.1202376	0.03726404	3.226639	21.73302	14.57371	1.065	1973.653	2303.38	2351.83	2354.735	0.2864957	0.4834025	0.6248585	0.37499	1456.893	2323.13	2069.628	2077.02	2347.075	0.5724901	12932.14	-5397.507	14408.75	-4216.682	866.2371	-253.5019	9710.69	2932.899166	-257.8340544	-265.7971144	-30.16279702	-23.52273143
Kumbuka	Kumbuka_1018_1	1018	1	SB	long_call	outside-bridge	12:35	food_delivery	high_arousal	0	0	0	0	0	0	0.04758976	0.1819503	0.1343605	1	0.1343605	18.40884	15.91863	1	1881.464	2021.429	3919.043	2023.717	0.2187342	0.4379747	0.6673418	0.174158	1404.542	1986.964	1900.116	1809.66	2025.009	0.6240971	7399.376	-2472.8	8669.55	-1292.758	582.4227	-86.8478	5547.318	2557.019634	-258.1741445	-163.7337016	13.21416943	14.52572878
Kumbuka	Kumbuka_1019_1	1019	1	SB	long_call	outside-bridge	12:35	food_delivery	high_arousal	1	0	0	0	0	0	0.08188209	0.2102899	0.1284078	1	0.1284078	8.539068	7.616336	1	1466.949	1835.706	3146.539	1842.779	0.2030726	0.4303373	0.7033375	0.09385836	1478.248	1832.01	1736.627	1708.111	1837.321	0.5579149	5012.143	-1773.819	5509.977	-1485.636	353.7621	-95.38369	4034.625	2414.216253	-134.1354567	-127.8772447	-16.9171838	5.939044517
Kumbuka	Kumbuka_1028_1	1028	1	SB	long_call	outside-bridge	13:59	peaceful	low_arousal	0	0	0	0	0	0	0.1208153	0.3340454	0.2132301	1	0.2132301	21.38042	12.477	1	1791.293	2033.542	2145.245	2142.155	0.155695	0.3137297	0.5449325	0.1216656	1435.166	2151.57	1742.485	1952.251	2154.974	0.5544041	6088.939	-4341.323	6719.535	-3837.021	716.4037	-409.0843	5310.047	2755.742816	-71.71617636	-250.6062666	-38.15675076	-56.30803702
Kumbuka	Kumbuka_1031_1	1031	1	P	short_call	outside-bridge	14:29	food_delivery	high_arousal	0	0	0	0	0	0	0.07635165	0.1189265	0.04257488	0.03363456	1.265807	15.17779	15.95198	1	1010.715	1470.314	2812.775	1460.595	0.357295	0.5228967	0.7082002	0.3781328	1467.246	1463.19	1435.635	1457.094	1472.127	0.2921809	392.421	-1210.951	-190.5528	-1294.401	-4.056381	-27.55448	987.138	2060.562258	18.52178722	-6.190793938	-2.350739692	0.179165418
Kumbuka	Kumbuka_1031_2	1031	2	SB	long_call	outside-bridge	14:29	food_delivery	high_arousal	0	0	0	0	0	0	1.19558	1.342159	0.1465794	0.1157991	1.265807	15.17779	13.28353	0.987	894.9738	1413.789	2800.662	2247.234	0.3731436	0.5406869	0.7274134	0.4950188	1592.57	2213.888	2207.337	2092.762	2255.982	0.6884026	6574.584	-1065.051	8477.575	-89.38788	621.3188	-6.55121	4857.787	2956.887739	-244.2361534	-157.2459826	-57.29027622	-35.91552992
Kumbuka	Kumbuka_1032_1	1032	1	SB	long_call	outside-bridge	14:29	food_delivery	high_arousal	0	0	0	0	0	0	0.03403151	0.2938602	0.2598287	0.3230724	0.8042429	17.90739	7.429784	1	3493.762	3737.357	3915.005	3914.753	0.3992843	0.6158143	0.8185547	0.9240383	1556.842	1940.889	1697.311	1846.08	1991.43	0.7139159	2342.846	-3956.792	2956.156	-1874.917	384.047	-243.5786	2804.566	2607.641866	-109.5781843	-122.7673327	23.14362575	-47.87435457
Kumbuka	Kumbuka_1032_2	1032	2	SB	long_call	outside-bridge	14:29	food_delivery	high_arousal	0	0	0	0	0	0	0.6007039	0.8382744	0.2375705	0.2953965	0.8042429	17.90739	14.22582	1.096	3544.904	3623.634	3684.869	3621.5	0.2579937	0.4342846	0.6477999	0.3589423	1582.556	1824.183	1546.274	1744.861	1860.49	0.3831009	3053.764	-2143.983	2034.149	-2339.591	241.6269	-277.909	2509.604	2465.045918	72.50461194	-101.5075218	-22.41494802	-30.93308116
Kumbuka	Kumbuka_1033_1	1033	1	SB	long_call	outside-bridge	14:29	food_delivery	high_arousal	0	0	0	0	0	0	0.1195638	0.2636167	0.1440529	1	0.1440529	17.35872	15.49692	1	1951.447	2018.738	2079.3	2004.369	0.3062028	0.4741814	0.7002519	0.4273428	1568.6	2042.125	1859.814	1915.322	2057.181	0.6113449	5547.897	-3525.237	6574.322	-2531.167	473.525	-182.3109	4761.726	2705.822208	-128.9702164	-145.2748413	-4.128056044	-28.80759452
Kumbuka	Kumbuka_1034_2	1034	2	SB	long_call	outside-bridge	14:30	food_delivery	high_arousal	0	0	0	0	0	0	1.074717	1.249256	0.1745386	0.1437836	1.213898	25.7349	16.02057	1.162	2021.429	3972.203	4054.298	4049.599	0.3238924	0.5723009	0.696765	0.5911916	1723.597	2012.227	1835.917	1949.22	2030.758	0.6679688	2634.622	-3362.105	3307.348	-2020.304	288.63	-176.3105	2876.152	2754.2067	-55.81850148	-97.01250109	-5.898282643	-40.10178222
Kumbuka	Kumbuka_1035_2	1035	2	PY	short_call	outside-bridge	14:30	food_delivery	high_arousal	0	0	0	0	0	0	2.32302	2.456819	0.1337993	0.03634568	3.681299	32.85876	6.007521	1.376	1246.571	1826.285	2487.758	1862.417	0.3304525	0.5166921	0.7000508	0.5874568	1725.338	1850.05	1831.252	1827.516	1865.432	0.747719	1400.317	-1012.576	1864.154	-280.9741	124.7112	-18.79707	1302.487	2583.800447	-46.82425906	-29.86202456	-4.588640424	-10.74870416
Kumbuka	Kumbuka_1035_3	1035	3	P	short_call	outside-bridge	14:30	food_delivery	high_arousal	0	0	0	0	0	0	3.67024	3.741697	0.07145684	0.01941077	3.681299	32.85876	20.12274	1.309	1259.692	1577.98	3345.721	1351.806	0.3113297	0.4953983	0.6899397	0.4165876	1255.746	1328.43	1374.067	1320.38	1374.067	1	1655.845	0	2034.368	1277.322	72.68475	45.63669	1663.186	1867.22313	-57.75080774	-7.616161204	-1.364527417	0.77818597
Kumbuka	Kumbuka_1044_1	1044	1	PY	short_call	outside-bridge	14:36	feeding	low_arousal	0	0	0	0	0	0	0.07519715	0.2149906	0.1397934	1	0.1397934	6.119558	6.199809	1	1321.6	1426.575	1448.108	1430.434	0.3297648	0.5057583	0.6942417	0.5816897	1128.201	1441.491	1152.654	1315.482	1447.051	0.5536734	4119.518	-4718.394	4482.194	-4132.35	313.2906	-288.8376	4386.719	1857.889081	-27.18636724	-141.2819183	17.03995756	-18.86275987
Kumbuka	Kumbuka_1058_1	1058	1	B	long_call	outside-bridge	15:14	conflict	high_arousal	0	0	0	0	0	0	0.1860626	0.371218	0.1851554	0.05365891	3.450599	28.12511	10.67299	1	2655.313	2888.814	3208.447	2395.332	0.3503551	0.6159687	0.7752878	0.745635	1374.685	2779.212	1520.633	2209.209	2779.367	0.5038269	15057.77	-13701.39	15171.34	-13594.84	1404.528	-1258.579	14384.57	3113.496066	-82.84580361	-622.8601402	-31.48160728	-74.28711193
Kumbuka	Kumbuka_1058_5	1058	5	B	long_call	outside-bridge	15:14	conflict	high_arousal	0	0	0	0	0	0	3.430623	3.636661	0.2060385	0.05971096	3.450599	28.12511	9.79694	1.017	2335.68	2620.322	2664.734	2555.975	0.3010895	0.5601409	0.7078244	0.6265886	796.7769	2559.036	1404.226	1902.069	2564.789	0.5183614	16554.04	-11694.97	17106.11	-11209.65	1762.259	-1154.81	14213.13	2678.576268	-257.4491189	-651.5622367	3.295092407	-67.58347087
Kumbuka	Kumbuka_1059_1	1059	1	B	long_call	outside-bridge	15:14	conflict	high_arousal	0	0	0	0	0	0	0.1413958	0.3469192	0.2055234	0.0338034	6.079964	33.5003	10.78774	1	2544.955	2704.436	5129.613	2591.164	0.2664681	0.5278605	0.6837692	0.7021748	1198.39	2539.992	1527.351	2008.386	2560.294	0.5514206	12017.16	-11204.06	13055.46	-9854.26	1341.601	-1012.641	11651.63	2831.133262	-225.2803774	-566.6654806	30.48857961	-19.29674637
Kumbuka	Kumbuka_1059_3	1059	3	B	long_call	outside-bridge	15:14	conflict	high_arousal	0	0	0	0	0	0	1.783955	1.975726	0.1917705	0.03154139	6.079964	33.5003	12.74836	1.027	1812.827	2377.4	2623.013	2366.983	0.2513597	0.5117049	0.6777016	0.5954421	1378.135	2649.193	1759.608	2121.291	2649.215	0.49954	13268.47	-9269.303	13256.04	-9277.603	1271.058	-889.5852	11266.34	2992.131762	-174.1722522	-530.1987322	-14.75979754	-2.957663138
Kumbuka	Kumbuka_1059_4	1059	4	B	long_call	outside-bridge	15:14	conflict	high_arousal	0	0	0	0	0	0	2.63002	2.826774	0.1967541	0.03236106	6.079964	33.5003	9.988604	0.99	2385.475	2686.267	2778.456	2416.613	0.2616112	0.5010948	0.6936729	0.6345123	1258.484	2434.597	1606.314	2026.175	2435.569	0.4833132	12378.15	-8157.128	11955.16	-8419.475	1176.113	-828.283	10197.1	2857.038013	-194.2022682	-472.4167075	-0.695065818	-54.18536612
Kumbuka	Kumbuka_1059_6	1059	6	B	long_call	outside-bridge	15:14	conflict	high_arousal	0	0	0	0	0	0	5.055038	5.224054	0.1690153	0.02779873	6.079964	33.5003	12.38362	0.981	1654.019	2290.931	2616.621	2304.605	0.2520794	0.570432	0.7512745	0.713843	1244.107	2594.636	1751.537	2110.699	2598.798	0.5197943	15419.94	-10439.12	15981.15	-9976.604	1350.529	-843.0992	13027.45	2976.269543	-233.7732712	-493.5791751	-5.081061439	-4.248767879
Kumbuka	Kumbuka_1059_7	1059	7	B	long_call	outside-bridge	15:14	conflict	high_arousal	0	0	0	0	0	0	6.024738	6.22136	0.1966215	0.03233925	6.079964	33.5003	16.26853	1.054	2417.102	2622.34	3060.406	2582.907	0.271941	0.5941645	0.7683082	0.8028837	1442.115	2588.18	1956.488	2203.94	2592.431	0.5343608	10948.42	-6946.042	11657.58	-6425.465	1146.065	-631.6922	9084.633	3109.642445	-292.362004	-423.4927533	-16.2117227	-27.44835502
Kumbuka	Kumbuka_1062_1	1062	1	SB	long_call	outside-bridge	15:15	conflict	high_arousal	0	0	0	0	0	0	0.05540363	0.301365	0.2459614	1	0.2459614	21.12442	12.60961	1	2413.065	2508.618	2523.422	2511.206	0.2433853	0.4085922	0.5731539	0.4385069	1604.425	2454.844	1410.147	2134.098	2521.442	0.4176087	8927.728	-7757.963	6915.058	-8494.804	850.4186	-1044.697	8246.194	3009.178606	164.4928772	-416.4746273	-61.86209046	-117.1514802
Kumbuka	Kumbuka_1064_1	1064	1	SB	long_call	outside-bridge	15:16	conflict	high_arousal	0	0	0	0	0	0	0.1080297	0.3164512	0.2084215	1	0.2084215	22.58574	9.663852	1	1854.547	2275.79	2457.477	2458.717	0.2094212	0.4203655	0.6480635	0.1757394	1314.034	2492.766	1520.024	2083.855	2494.603	0.517451	10946.61	-9690.205	11311.04	-9334.37	1178.732	-972.7418	10339.98	2937.565216	-39.2262102	-510.3201646	-46.36842052	-113.0546568
Kumbuka	Kumbuka_1198_1	1198	1	PY	short_call	outside-bridge	12:43	food_delivery	high_arousal	0	0	0	0	0	0	0.1113153	0.2593399	0.1480246	0.137189	1.078983	12.90972	7.495659	1	1811.481	1841.089	1862.622	1863.822	0.3025429	0.5101103	0.7109375	0.6077364	1709.575	1850.914	1856.415	1828.616	1860.843	0.8305981	1230.333	-176.6036	1909.674	74.31702	141.3394	5.500373	1066.565	2585.406995	-50.32363342	-30.09780161	-15.10521079	-9.646177623
Kumbuka	Kumbuka_1198_2	1198	2	PY	short_call	outside-bridge	12:43	food_delivery	high_arousal	0	0	0	0	0	0	0.3028374	0.4421548	0.1393174	0.1291192	1.078983	12.90972	11.08082	1.078	1255.655	1749.573	3047.621	1454.584	0.3157552	0.5382487	0.7366536	0.349648	1400.885	1480.505	1428.521	1451.586	1481.044	0.528126	1089.456	-798.9461	1142.996	-746.2598	79.61959	-51.98348	952.3403	2052.331336	-13.24573411	-30.97508492	0.1218998	-3.710500099
Kumbuka	Kumbuka_1202_1	1202	1	SB	long_call	outside-bridge	14:35	food_delivery	high_arousal	0	0	0	0	0	0	0.102951	0.2295661	0.126615	0.1633747	0.7749979	22.0406	11.37278	1	1414.462	1562.503	2347.119	1529.344	0.172457	0.2956662	0.5607092	0.3040838	1363.551	1815.968	1783.652	1684.436	1873.343	0.6299894	6391.087	-1914.469	7146.339	-510.4532	452.4171	-32.31553	4734.568	2380.583538	-227.2867986	-111.1258393	26.46476336	6.721413926
Kumbuka	Kumbuka_1202_2	1202	2	B	long_call	outside-bridge	14:35	food_delivery	high_arousal	0	0	0	0	0	0	0.7474014	0.8779489	0.1305476	0.1684489	0.7749979	22.0406	14.61147	1.091	1978.363	2149.283	2189.658	2168.56	0.3247655	0.4972213	0.6557833	0.4071045	1349.759	2135.178	1978.101	1911.746	2162.433	0.5978905	10411.81	-3511.476	12032.7	-2406.444	785.4196	-157.0777	7636.971	2700.110466	-282.818161	-241.8967595	-32.22713377	-9.004529
Kumbuka	Kumbuka_1252_1	1252	1	PY	short_call	outside-roof	16:12	peaceful	low_arousal	0	0	0	0	0	0	0.2004478	0.3513537	0.1509059	1	0.1509059	6.972123	3.01622	1	990.5273	1579.999	2966.199	2972.778	0.2628099	0.501728	0.7340346	0.8480813	845.5934	953.6836	888.8982	933.5011	963.7186	0.736271	1063.16	-1879.992	1432.552	-858.6205	108.0903	-64.78545	1278.575	1319.229258	-27.53022077	-33.89414775	-2.655703	-18.36759243
Kumbuka	Kumbuka_1275_1	1275	1	PY	short_call	outside-bridge	14:59	food_delivery	high_arousal	0	0	0	0	0	0	0.1224389	0.2436756	0.1212367	0.09750278	1.243418	15.29196	11.33245	1	740.2039	940.0589	1454.164	1459.091	0.3729892	0.5751964	0.754957	0.5855074	1188.081	1406.55	1458.486	1367.289	1472.765	0.7877406	2980.893	-554.8821	3604.009	856.7745	218.4692	51.93627	2467.672	1933.016189	-139.0145305	-38.01826437	7.071118207	-2.005984229
Kumbuka	Kumbuka_1275_2	1275	2	PY	short_call	outside-bridge	14:59	food_delivery	high_arousal	0	0	0	0	0	0	1.246056	1.365857	0.1198015	0.09634848	1.243418	15.29196	7.377361	0.955	769.4756	1156.064	1311.17	1298.345	0.2706795	0.4787053	0.7037668	0.4780431	1116.916	1258.914	1303.539	1233.396	1303.728	0.871006	1790.285	-12.23566	2370.557	744.9841	141.9981	44.62509	1571.161	1743.958458	-95.39807369	-21.51001184	7.15659952	1.831762424
Kumbuka	Kumbuka_1277_1	1277	1	SB	long_call	outside-bridge	14:59	food_delivery	high_arousal	0	0	0	0	0	0	0.08368481	0.2217921	0.1381073	1	0.1381073	5.83664	3.679142	1	1001.294	1536.932	3087.323	1206.419	0.287145	0.5256936	0.7473321	0.6562914	1197.772	1531.548	1325.413	1450.191	1577.606	0.6866181	4005.553	-5826.959	4833.576	-2985.134	333.776	-206.1343	4576.13	2048.200243	-97.28908836	-116.8947761	14.52341953	-42.30029702
Kumbuka	Kumbuka_1281_1	1281	1	SB	long_call	outside-bridge	10:06	conflict	high_arousal	0	0	0	0	0	0	0.1798084	0.2930595	0.1132511	0.02961315	3.824351	27.73776	11.16943	1	2139.189	2300.688	2439.981	1938.997	0.2619143	0.4297157	0.6824189	0.3239919	1847.796	2382.574	2471.743	2290.214	2483.307	0.8540202	6570.712	-699.4677	9444.103	1574.723	534.7774	89.1695	5713.617	3237.000891	-275.7699989	-103.0370955	-26.2365201	-14.55497463
Kumbuka	Kumbuka_1281_2	1281	2	B	long_call	outside-bridge	10:06	conflict	high_arousal	0	0	0	0	0	0	1.011822	1.143823	0.132002	0.03451617	3.824351	27.73776	13.19619	1.137	2068.197	2564.47	2684.921	2686.251	0.3028169	0.5898317	0.7674339	0.7527988	1550.354	2490.631	2370.211	2275.152	2656.293	0.6800562	12319.86	-6773.851	14246.4	-1824.514	940.2766	-120.4197	10545.16	3213.092276	-419.1278318	-250.7390261	34.70003659	-39.93123121
Kumbuka	Kumbuka_1281_3	1281	3	SB	long_call	outside-bridge	10:06	conflict	high_arousal	0	0	0	0	0	0	2.970108	3.091987	0.1218793	0.03186927	3.824351	27.73776	7.973562	1.012	1916.792	2419.794	2525.777	2500.375	0.4003721	0.587907	0.8176744	0.5782099	1798.611	2504.722	2485.335	2333.577	2539.421	0.7216632	8422.535	-1594.37	11587.07	-318.1421	706.1115	-19.38746	6521.997	3297.459245	-314.8829605	-171.0073668	-29.04045626	-3.460751746
Kumbuka	Kumbuka_1281_4	1281	4	B	long_call	outside-bridge	10:06	conflict	high_arousal	0	0	0	0	0	0	3.838784	4.00416	0.165376	0.04324289	3.824351	27.73776	9.286895	1.078	1878.772	1968.269	2509.291	1954.722	0.3301796	0.5487454	0.7611408	0.3397305	1210.51	2346.212	2477.213	2163.959	2618.723	0.7131503	11940.29	-2983.053	13734.78	1584.284	1135.701	131.0013	9370.794	3055.760652	-594.1894235	-235.4735796	-3.954318837	-51.92360243
Kumbuka	Kumbuka_1293_1	1293	1	SB	long_call	outside-bridge	12:51	food_delivery	high_arousal	0	0	0	0	0	0	0.1399822	0.2774404	0.1374582	0.05663767	2.426975	29.12544	18.36951	1	2122.366	2234.07	2265.024	2235.939	0.3134279	0.4872979	0.6633124	0.4691063	1711.241	2223.482	1732.299	2015.345	2227.825	0.539884	6960.976	-7834.824	7453.05	-7146.666	512.2415	-491.184	7362.708	2845.968274	-23.69709862	-243.0136262	12.95856768	-36.67612079
Kumbuka	Kumbuka_1293_2	1293	2	B	long_call	outside-bridge	12:51	food_delivery	high_arousal	1	0	0	0	0	0	0.6861493	0.8748567	0.1887074	0.07775417	2.426975	29.12544	12.84371	1.01	1859.258	1950.774	2359.232	2407.134	0.2826244	0.3866859	0.6264119	0.3401632	725.6364	2402.26	1448.03	1866.058	2402.307	0.5033106	17653.17	-10181.24	17769.55	-10113.33	1676.623	-954.2301	13941.86	2627.963467	-328.7088514	-609.8725785	-33.85920788	-103.3932081
Kumbuka	Kumbuka_1293_3	1293	3	B	long_call	outside-bridge	12:51	food_delivery	high_arousal	0	0	0	0	0	0	1.507948	1.672119	0.1641718	0.06764461	2.426975	29.12544	13.38478	0.993	2249.883	2430.897	2509.291	2506.827	0.3106354	0.4705801	0.644337	0.4157837	1446.729	2496.511	1873.664	2151.463	2520.649	0.5662786	11551.63	-9086.26	12788.83	-7587.757	1049.783	-622.8478	10482	3035.655335	-197.4823367	-401.6480556	-23.0878892	-54.08297774
Kumbuka	Kumbuka_1293_4	1293	4	B	long_call	outside-bridge	12:51	food_delivery	high_arousal	0	0	0	0	0	0	2.364493	2.566957	0.2024638	0.08342231	2.426975	29.12544	12.97756	1.048	1808.116	2398.933	2634.453	2628.024	0.2236533	0.4086684	0.5777803	0.3000384	1389.163	2635.075	1419.183	2133.422	2642.468	0.4675667	13239.32	-11347.89	12307.5	-12010.96	1245.911	-1215.892	12231.84	3006.781471	33.37014246	-585.1370156	-55.53013045	-96.03613066
Kumbuka	Kumbuka_1307_1	1307	1	PY	short_call	outside-bridge	15:08	food_delivery	high_arousal	0	0	0	0	0	0	0.1287708	0.2709577	0.1421869	1	0.1421869	8.066808	9.365084	1	1208.551	1259.692	2620.322	1207.217	0.2409888	0.5086124	0.7953748	0.2176728	1150.24	1338.984	1131.394	1241.487	1340.408	0.5235242	2554.699	-3085.126	2654.876	-2919.958	188.7443	-207.5899	2807.348	1754.303225	-0.853774878	-93.63861038	9.006374252	0.567998137
Kumbuka	Kumbuka_1333_1	1333	1	SB	long_call	outside-bridge	15:37	food_delivery	high_arousal	1	0	0	0	0	0	0.05311224	0.1950122	0.1419	0.1355051	1.047193	14.32131	10.151	1	927.9465	1444.07	1795.331	1776.613	0.4050815	0.5527325	0.7345797	0.7420602	993.529	1520.197	1705.389	1469.513	1781.752	0.7375979	7530.908	-2050.853	7423.09	2610.175	526.6682	185.1919	6092.897	2076.506115	-395.1690847	-90.45779334	43.13144645	-22.87239688
Kumbuka	Kumbuka_1333_2	1333	2	SB	long_call	outside-bridge	15:37	food_delivery	high_arousal	1	0	0	0	0	0	0.91822	1.100305	0.1820854	0.1738795	1.047193	14.32131	11.02722	1.009	1093.483	1652.673	1891.557	1607.078	0.267995	0.5638854	0.741594	0.9156836	902.4284	1636.898	1029.003	1345.337	1652.818	0.5672372	7265.189	-7916.458	8067.305	-6677.032	734.4692	-607.8949	7546.965	1897.215445	-182.4562687	-326.335332	48.81889944	-22.97017924
Kumbuka	Kumbuka_695_1	695	1	PY	short_call	outside-kitchen	14:15	food_delivery	high_arousal	0	0	0	0	0	0	0.1838443	0.3626767	0.1788324	0.08708543	2.053528	25.71966	13.79664	1	1485.791	1568.559	1782.545	1472.719	0.2550089	0.4575197	0.6601572	0.4277777	1358.89	1472.406	1367.381	1413.974	1476.71	0.4492348	1466.548	-1109.999	1269.522	-1174.571	113.5158	-105.0256	1414.341	1998.945588	10.05383688	-56.96679552	-9.479958272	0.899115755
Kumbuka	Kumbuka_695_3	695	3	B	long_call	outside-kitchen	14:15	food_delivery	high_arousal	0	0	0	0	0	0	1.875868	2.237372	0.3615037	0.1760403	2.053528	25.71966	15.43362	1.122	1158.755	1597.495	3779.077	2188.476	0.3472588	0.6352402	0.8785598	0.9187674	1431.618	2159.558	986.4479	1832.094	2188.806	0.3425119	6115.264	-5058.633	4027.29	-6490.171	727.9401	-1173.11	5523.683	2582.13258	225.8503882	-425.8541418	15.14895627	-126.6513023
Kumbuka	Kumbuka_696_1	696	1	P	short_call	outside-kitchen	14:16	food_delivery	high_arousal	0	0	0	0	0	0	0.05718379	0.1334331	0.07624934	0.03845986	1.98257	23.96545	13.72784	1	839.7949	1407.06	2021.429	2022.562	0.2198096	0.353956	0.6948245	0.2712675	1820.791	2112.007	1938.574	2004.678	2115.823	0.5492736	7044.416	-5157.444	7638.528	-4549.098	291.2163	-173.4328	6193.382	2833.271537	-57.39148366	-116.105033	-0.950792494	-6.864327398
Kumbuka	Kumbuka_696_3	696	3	SB	long_call	outside-kitchen	14:16	food_delivery	high_arousal	1	0	0	0	0	0	1.368326	1.520689	0.1523631	0.07685133	1.98257	23.96545	13.18405	1.117	1643.253	1896.941	2001.915	1907.192	0.2798035	0.5006697	0.7194523	0.4120034	748.2976	1984.206	1553.631	1584.298	1991.853	0.552073	14783.89	-6421.055	16223.2	-5651.961	1235.909	-430.5752	11037.9	2236.700945	-469.1449972	-449.430759	-45.10679895	24.92530152
Kumbuka	Kumbuka_696_4	696	4	SB	long_call	outside-kitchen	14:16	food_delivery	high_arousal	1	0	0	0	0	0	1.898562	2.039753	0.1411911	0.07121621	1.98257	23.96545	8.71944	1.025	796.7285	1493.866	1862.622	806.8931	0.2136203	0.3997751	0.6742692	0.3720699	715.9639	2140.219	1483.759	1718.314	2176.775	0.5854775	17671.63	-11841	20174.86	-9298.889	1424.255	-656.4602	15253.89	2401.363833	-390.3145034	-534.4695954	-73.7794563	-89.95383834
Kumbuka	Kumbuka_719_1	719	1	P	short_call	outside-kitchen	13:20	food_delivery	high_arousal	0	0	0	0	0	0	0.1156745	0.1704147	0.05474021	1	0.05474021	22.63334	22.30262	1	909.7778	925.9277	1822.247	914.174	0.2734051	0.4196355	0.5724938	0.4132433	867.1989	911.936	907.233	900.7002	914.4638	0.6373959	1354.639	-364.2906	1634.526	-171.8295	44.73714	-4.702992	995.4731	1273.591442	-18.12611427	-12.37097445	-1.965166142	-0.950908614
Kumbuka	Kumbuka_720_1	720	1	PY	short_call	outside-kitchen	13:21	food_delivery	high_arousal	0	0	0	0	0	0	0.08577791	0.2273898	0.1416119	1	0.1416119	6.726442	5.010989	1	925.9277	1064.548	1147.989	1117.804	0.3433147	0.5532426	0.8064051	0.9899401	1045.15	1117.137	928.5616	1076.238	1123.72	0.5872835	944.7371	-3339.149	1016.681	-2663.268	71.98709	-188.5753	1932.905	1520.762584	42.51159838	-60.30757542	20.18648895	-20.64910273
Kumbuka	Kumbuka_721_1	721	1	P	short_call	outside-kitchen	14:47	food_delivery	high_arousal	0	0	0	0	0	0	0.06687642	0.1284658	0.06158939	1	0.06158939	11.6703	14.09918	1	1353.9	1361.975	1367.358	1359.869	0.3136966	0.5084683	0.7013991	0.3953176	704.5078	697.5843	695.8812	697.213	704.5078	0	0	-140.0659	-224.8264	-55.30545	-6.92346	-1.703115	361.1202	986.0505932	0.760915393	1.148024112	3.463190562	1.492972625
Kumbuka	Kumbuka_784_1	784	1	PY	short_call	outside-roof	14:48	food_delivery	high_arousal	0	0	0	0	0	0	0.07970212	0.20726	0.1275579	0.06178573	2.06452	23.10941	6.06514	1	904.3945	1391.583	2060.458	2029.994	0.2887111	0.5427556	0.7685333	0.8077748	2004.681	2067.792	1983.733	2035.415	2068.386	0.5494822	908.8926	-1473.076	989.5263	-1317.98	63.11094	-84.05938	1164.863	2877.928877	3.253070781	-36.9478879	7.949460684	-4.102857934
Kumbuka	Kumbuka_784_2	784	2	PY	short_call	outside-roof	14:48	food_delivery	high_arousal	0	0	0	0	0	0	0.625648	0.8137425	0.1880945	0.0911081	2.06452	23.10941	7.062949	1.078	1757.648	1798.695	2120.348	2393.36	0.26088	0.4867993	0.7666064	0.2635732	2276.915	2357.704	2035.764	2286.562	2360.157	0.4440494	996.6306	-3102.121	859.0309	-3423.176	80.78951	-321.9404	2167.135	3231.837601	79.73468152	-85.40806354	22.168564	-20.11854437
Kumbuka	Kumbuka_784_3	784	3	PY	short_call	outside-roof	14:48	food_delivery	high_arousal	0	0	0	0	0	0	1.223177	1.442313	0.2191365	0.106144	2.06452	23.10941	5.869014	1.172	1275.842	1809.462	2324.913	2242.653	0.1910182	0.4090439	0.662976	0.1526874	2146.075	2233.163	1885.182	2186.383	2357.69	0.1726631	5592.833	-2606.226	794.8318	-3175.934	87.08833	-347.9815	3121.472	3089.590744	153.5100252	-76.47849717	13.01859927	-54.54142377
Kumbuka	Kumbuka_784_4	784	4	PY	short_call	outside-roof	14:48	food_delivery	high_arousal	0	0	0	0	0	0	1.99243	2.144223	0.1517922	0.07352417	2.06452	23.10941	7.661833	1.107	1080.025	1197.784	1606.915	2180.721	0.2685987	0.5040335	0.7526143	0.8455859	2160.135	2130.136	1922.244	2093.13	2163.804	0.2653884	91.0875	-2166.303	-395.2666	-2739.169	-29.99919	-207.8922	1615.553	2959.399287	105.5449833	-45.57302864	11.34549213	-5.969913595
Kumbuka	Kumbuka_856_1	856	1	P	short_call	outside-roof	14:25	peaceful	low_arousal	0	0	0	0	0	0	0.1780753	0.2682472	0.0901719	0.1445533	0.6237967	10.68388	5.081604	1	862.674	1384.854	2827.579	2861.306	0.2190093	0.3937641	0.651999	0.2437245	1405.754	1416.031	1339.963	1398.286	1423.553	0.3143234	627.9899	-1351.964	227.9513	-1687.188	10.2774	-76.06848	1132.471	1977.115639	30.37877336	-21.70173347	2.200101666	-4.154380631
Kumbuka	Kumbuka_856_2	856	2	P	short_call	outside-roof	14:25	peaceful	low_arousal	0	0	0	0	0	0	0.7319712	0.801872	0.0699008	0.112057	0.6237967	10.68388	8.022684	1.016	1041.669	1793.985	1829.649	1800.546	0.2533247	0.4505352	0.6694778	0.4822743	1746.889	1814.928	1760.469	1785.63	1816.518	0.4514529	2206.459	-1461.725	1946.736	-1558.161	68.03921	-54.45835	1797.873	2524.80885	0.19027794	-30.00118256	-6.406811841	-0.834613664
Kumbuka	Kumbuka_863_1	863	1	SB	long_call	outside-roof	14:35	feeding	low_arousal	0	0	0	0	0	0	0.1023253	0.2288789	0.1265537	1	0.1265537	10.90332	7.37992	1	872.0947	1316.217	1779.181	1773.664	0.2694858	0.5049274	0.8385594	0.9871359	1717.808	1738.626	921.5617	1587.677	1764.323	0.3310121	1110.39	-9954.319	328.9972	-12912.53	20.81791	-817.0642	7029.667	2241.51067	275.828371	-183.7996568	71.40456448	-43.82309064
Kumbuka	Kumbuka_868_1	868	1	P	short_call	outside-bridge	15:34	feeding	low_arousal	0	0	0	0	0	0	0.1104069	0.1939595	0.08355267	0.01479641	5.646822	24.03561	16.09445	1	1009.032	1070.604	1582.354	1502.67	0.4496608	0.6504749	0.7951153	0.7830199	1372.861	1455.569	1540.775	1455.868	1540.775	1	2009.678	0	1979.778	2039.579	82.70786	85.20612	2009.678	2058.922622	-70.27773347	0.604551077	-10.93552291	0.135592277
Kumbuka	Kumbuka_868_2	868	2	PY	short_call	outside-bridge	15:34	feeding	low_arousal	0	0	0	0	0	0	1.580666	1.720106	0.1394399	0.02469351	5.646822	24.03561	21.24172	1.024	1290.983	2541.591	2577.592	1288.85	0.3601626	0.5347967	0.7139837	0.5198458	1250.487	1285.993	1273.475	1276.258	1304.449	0.6538099	591.9024	-641.6528	509.2728	-179.5573	35.50647	-12.51873	643.5883	1804.699028	-25.1778233	-10.64506971	11.18268503	-2.193188965
Kumbuka	Kumbuka_868_3	868	3	PY	short_call	outside-bridge	15:34	feeding	low_arousal	0	0	0	0	0	0	2.772556	2.899557	0.1270003	0.02249058	5.646822	24.03561	22.94794	1.013	1293.338	1296.703	1300.404	1295.779	0.3485714	0.5496429	0.7485714	0.482755	1273.512	1299.303	1286.192	1287.365	1303.598	0.5679854	417.0727	-317.2391	406.1508	-206.4723	25.79064	-13.11102	443.1032	1820.504764	-7.15884685	-9.953001814	3.094046569	1.456518214
Kumbuka	Kumbuka_868_4	868	4	P	short_call	outside-bridge	15:34	feeding	low_arousal	0	0	0	0	0	0	3.49168	3.567326	0.07564583	0.01339618	5.646822	24.03561	21.73665	1.057	1431.285	1446.762	1463.921	1443.556	0.264988	0.4328537	0.6318945	0.3508455	1409.735	1454.027	1484.463	1450.684	1484.463	1	987.8663	0	1171.022	804.7108	44.29146	30.43651	987.8663	2051.527416	-30.48428838	-3.468898389	-3.587423293	-0.398178707
Kumbuka	Kumbuka_868_5	868	5	P	short_call	outside-bridge	15:34	feeding	low_arousal	0	0	0	0	0	0	5.064145	5.173996	0.109851	0.01945361	5.646822	24.03561	10.48052	0.882	926.6006	1090.118	1323.283	1274.561	0.3379438	0.5947564	0.7890173	0.8066053	1304.1	1245.71	1147.866	1236.426	1304.1	0	0	-1422.229	-1063.066	-1781.393	-58.38945	-97.84393	1422.229	1748.423842	64.91141274	-10.70942155	8.096634337	-0.913204851
Kumbuka	Kumbuka_868_6	868	6	PY	short_call	outside-bridge	15:34	feeding	low_arousal	0	0	0	0	0	0	5.629869	5.757228	0.1273598	0.02255425	5.646822	24.03561	15.72921	0.958	1230.084	1301.413	1310.834	1303.795	0.4028841	0.6421577	0.8175182	0.8373314	1289.284	1310.332	1175.238	1272.286	1312.953	0.5704663	325.7778	-2517.396	330.5329	-2121.455	21.0483	-135.0941	1370.348	1798.718447	37.96971449	-42.52589294	20.76607875	-1.053480277
Kumbuka	Kumbuka_874_1	874	1	P	short_call	outside-bridge	15:09	peaceful	low_arousal	0	0	0	0	0	0	0.09711821	0.1404038	0.04328563	1	0.04328563	10.65254	8.559696	1	864.6927	1195.766	1689.011	2113.676	0.2938711	0.4903091	0.7003667	0.3478056	2079.065	2104.696	2152.534	2109.344	2152.534	1	1697.31	0	1184.255	2210.365	25.63061	47.83853	1769.21	2983.154681	-38.24135023	4.974447601	1.197329791	0.444488151
Kumbuka	Kumbuka_875_1	875	1	P	short_call	outside-bridge	15:17	peaceful	low_arousal	0	0	0	0	0	0	0.09071688	0.1779649	0.08724798	1	0.08724798	4.956293	7.089861	1	1020.135	1073.969	1138.568	1072.791	0.2615025	0.4824539	0.6901482	0.7097938	1091.429	1038.723	1008.012	1051.371	1091.429	0	0	-956.0968	-1208.196	-703.9973	-52.70634	-30.71117	995.2956	1486.839219	36.2885348	5.349485736	2.695641322	-7.16014468
Kumbuka	Kumbuka_882_1	882	1	B	long_call	outside-bridge	14:48	conflict	high_arousal	1	0	0	0	0	0	0.09519088	0.2589748	0.1637839	0.1528388	1.071612	24.60516	10.69406	1	1893.576	2246.182	2519.385	2664.169	0.3386405	0.5699848	0.7339056	0.6080883	1192.715	2618.994	1200.698	2022.161	2633.004	0.5307169	16569.73	-18635.01	17416.59	-17319.11	1426.278	-1418.296	17537.73	2848.096531	-81.04374381	-685.7595515	15.94484361	-105.4471199
Kumbuka	Kumbuka_882_2	882	2	B	long_call	outside-bridge	14:48	conflict	high_arousal	0	0	0	0	0	0	0.5904625	0.7528874	0.1624249	0.1515706	1.071612	24.60516	11.07137	0.984	1379.471	1767.741	2086.029	1781.076	0.2466844	0.4103029	0.7019405	0.4147971	1007.324	2186.409	1124.234	1715.677	2304.979	0.6065519	13171.61	-18476.35	14518.53	-13078.97	1179.086	-1062.175	15258.29	2417.116654	-282.0017483	-507.8944219	165.6146155	-68.47649587
Kumbuka	Kumbuka_882_3	882	3	B	long_call	outside-bridge	14:48	conflict	high_arousal	1	0	0	0	0	0	1.006802	1.166803	0.1600013	0.149309	1.071612	24.60516	10.15083	0.946	1313.525	1804.752	2285.211	2349.285	0.3218537	0.5393991	0.7389456	0.5495922	1003.896	2172.604	1185.241	1677.942	2309.806	0.5787724	14102.04	-16685.68	14608.73	-12341.93	1168.708	-987.3624	15189.63	2364.703429	-281.6772075	-496.6620258	166.8715858	-37.63938669
Kumbuka	Kumbuka_885_1	885	1	P	short_call	outside-bridge	14:55	feeding	low_arousal	0	0	0	0	0	0	0.1100488	0.2142226	0.1041738	1	0.1041738	15.80093	17.27838	1	864.0198	880.1697	890.9363	878.8536	0.2579451	0.4466696	0.6558555	0.1582658	885.1455	882.4838	800.6259	854.4407	885.1455	0	0	-811.3328	-51.1017	-1571.564	-2.661729	-81.8579	1410.029	1208.199119	25.51003453	-21.73174564	11.73637015	8.504947828
Kumbuka	Kumbuka_886_1	886	1	P	short_call	outside-bridge	14:55	feeding	low_arousal	0	0	0	0	0	0	0.07973717	0.143003	0.06326586	1	0.06326586	6.151763	9.332107	1	966.3025	985.144	1168.176	976.617	0.3146953	0.5351254	0.7505376	0.790287	1010.497	975.3068	907.9495	970.2629	1010.497	0	0	-1620.904	-1112.467	-2129.342	-35.19058	-67.35732	1620.904	1372.00226	38.06066579	-7.427890117	10.28951843	-2.695358545
Kumbuka	Kumbuka_897_1	897	1	P	short_call	outside-roof	12:46	food_delivery	high_arousal	0	0	0	0	0	0	0.1081019	0.215847	0.1077452	0.0692624	1.555608	21.44018	7.882249	1	1143.951	1822.247	1908.38	1856.297	0.2460017	0.5218855	0.7325337	0.5216477	1683.775	1848.901	1936.727	1830.929	1936.727	1	2347.68	0	3065.111	1630.249	165.1254	87.82571	2347.68	2589.032242	-115.2071039	-18.55201488	-5.895533652	-1.141561233
Kumbuka	Kumbuka_897_2	897	2	P	short_call	outside-roof	12:46	food_delivery	high_arousal	0	0	0	0	0	0	0.5543908	0.6505693	0.0961785	0.06182695	1.555608	21.44018	20.35674	1.198	1851.855	1966.251	2021.429	2020.299	0.2989861	0.458854	0.697477	0.3175998	1790.945	1975.009	1990.911	1929.885	2013.644	0.6912498	3349.704	-765.5439	3827.552	330.6882	184.0641	15.90255	2552.168	2728.717949	-110.9256021	-39.87148482	11.61371108	2.909015427
Kumbuka	Kumbuka_897_3	897	3	PY	short_call	outside-roof	12:46	food_delivery	high_arousal	0	0	0	0	0	0	1.081558	1.261922	0.1803643	0.1159446	1.555608	21.44018	5.389407	0.987	1053.781	1847.145	2042.29	1889.176	0.2835052	0.5636158	0.8259995	0.9449955	1882.63	2012.024	2140.71	2002.312	2140.71	1	1430.883	0	1434.814	1426.951	129.3947	128.6855	1559.799	2831.832356	-120.5720084	-0.01355992	1.295868021	9.797541931
Kumbuka	Kumbuka_897_4	897	4	PY	short_call	outside-roof	12:46	food_delivery	high_arousal	0	0	0	0	0	0	1.491705	1.66371	0.172005	0.1105709	1.555608	21.44018	13.80274	1.127	2029.504	2056.421	2083.337	2047.1	0.414184	0.6140258	0.756657	0.6224261	1826.336	2080.514	1889.239	2005.402	2080.742	0.5146771	2873.771	-2294.064	2955.475	-2224.07	254.1782	-191.2755	2592.357	2833.971733	-29.24338992	-93.53429897	-7.186055411	-26.72684028
Kumbuka	Kumbuka_899_1	899	1	PY	short_call	outside-roof	12:47	feeding	low_arousal	0	0	0	0	0	0	0.06454483	0.1683749	0.1038301	1	0.1038301	11.24196	9.79867	1	977.0691	1001.294	1044.36	994.336	0.3184101	0.4444202	0.7104171	0.4131182	896.0993	1056.216	968.0605	1011.891	1115.267	0.6757366	3123.751	-4372.264	3084.21	-1698.075	160.1169	-88.15565	3528.146	1429.899761	-68.68433928	-57.2735025	36.71772172	-17.39617409
Kumbuka	Kumbuka_900_1	900	1	PY	short_call	outside-roof	12:48	feeding	low_arousal	0	0	0	0	0	0	0.142413	0.2572373	0.1148244	0.05879906	1.952827	29.69299	11.71006	1	790.6723	1022.827	1101.558	1077.492	0.4095577	0.5789889	0.7650079	0.53502	830.8262	1033.719	997.0558	985.9963	1091.129	0.6933184	3269.729	-2671.429	3533.958	-638.5883	202.8923	-36.66275	3092.636	1393.390539	-105.7993401	-60.6087895	17.89855336	-12.2580281
Kumbuka	Kumbuka_900_2	900	2	P	short_call	outside-roof	12:48	feeding	low_arousal	0	0	0	0	0	0	0.9564085	1.02748	0.07107203	0.03639443	1.952827	29.69299	7.167633	0.93	745.2507	904.0581	1204.85	1422.388	0.2779196	0.4894703	0.6901723	0.5735829	1421.651	1412.931	1378.38	1406.978	1421.651	0	0	-608.8366	-245.3691	-972.304	-8.719441	-34.55181	804.576	1989.669945	11.67759324	-6.74934173	8.629426199	-0.945891831
Kumbuka	Kumbuka_900_3	900	3	P	short_call	outside-roof	12:48	feeding	low_arousal	0	0	0	0	0	0	2.002352	2.09524	0.09288766	0.04756574	1.952827	29.69299	9.114247	0.958	738.1851	867.3843	1112.325	1283.992	0.3242188	0.5290527	0.7580566	0.5338834	1179.157	1297.839	1295.997	1283.163	1323.272	0.7685884	2018.633	-1268.865	2555.391	-39.65527	118.6822	-1.841742	1844.963	1814.019622	-46.57134092	-27.97879966	-10.65562241	-14.57060941
Kumbuka	Kumbuka_908_1	908	1	P	short_call	outside-bridge	14:22	food_delivery	high_arousal	0	0	0	0	0	0	0.3905271	0.4874461	0.09691899	0.0451073	2.148632	13.38507	10.95976	1	884.5436	1311.507	1473.679	1395.66	0.215255	0.3916706	0.6488067	0.1124011	1265.778	1367.734	1377.375	1351.748	1395.794	0.7464151	1797.238	-749.4068	2103.932	198.9625	101.9555	9.641624	1531.371	1911.231524	-53.54471034	-20.69412359	0.711870761	-6.584901891
Kumbuka	Kumbuka_908_2	908	2	PY	short_call	outside-bridge	14:22	food_delivery	high_arousal	0	0	0	0	0	0	1.748713	1.869379	0.1206654	0.05615916	2.148632	13.38507	1.687965	1.036	1045.033	1438.351	1728.712	2821.568	0.2544156	0.4949267	0.7527245	0.6555747	2787.408	2825.826	2764.584	2800.387	2825.998	0.4816229	664.0249	-981.8391	636.7755	-1015.082	38.41837	-61.24263	879.3943	3960.00233	12.51434446	-26.18757017	0.262141381	-0.899891645
Kumbuka	Kumbuka_908_3	908	3	P	short_call	outside-bridge	14:22	food_delivery	high_arousal	0	0	0	0	0	0	2.438704	2.539159	0.1004551	0.04675305	2.148632	13.38507	10.23884	0.999	1294.684	1609.607	1656.038	1651.254	0.3243792	0.5318284	0.7232506	0.4882288	1490.589	1613.864	1646.415	1600.42	1648.216	0.813731	1928.312	-96.21319	2454.336	648.0744	123.2753	32.55119	1589.455	2262.881876	-64.21808355	-19.04640295	-5.79179709	-7.433469111
Kumbuka	Kumbuka_911_1	911	1	P	short_call	outside-bridge	14:22	food_delivery	high_arousal	0	0	0	0	0	0	0.08209559	0.1574847	0.07538915	1	0.07538915	11.67432	11.45999	1	1709.198	1722.656	1738.806	1719.717	0.3431579	0.552782	0.7386466	0.7228865	1725.751	1724.098	1680.486	1715.916	1741.616	0.2658661	791.5119	-1104.51	-43.85968	-1156.984	-1.653272	-43.61204	1022.432	2426.491043	27.3635658	-10.74217067	-4.062100994	-2.447029357
Kumbuka	Kumbuka_912_1	912	1	P	short_call	outside-bridge	14:23	food_delivery	high_arousal	0	0	0	0	0	0	0.0734091	0.1739371	0.100528	0.05591578	1.797846	10.89376	7.449497	1	836.7668	1114.007	1560.484	1564.817	0.2692828	0.4932341	0.7345512	0.3255039	1548.651	1544.986	1563.588	1557.669	1569.964	0.7921194	267.6512	-305.1065	-72.90926	370.0813	-3.66471	18.60176	652.2941	2202.854459	-7.100025239	5.895306763	0.723911144	-7.456422938
Kumbuka	Kumbuka_912_2	912	2	PY	short_call	outside-bridge	14:23	food_delivery	high_arousal	1	0	0	0	0	0	1.748138	1.871255	0.1231178	0.06848069	1.797846	10.89376	7.8865	1.001	865.0291	1117.035	1537.605	1390.87	0.2385338	0.4358077	0.6389759	0.3331724	1121.885	1381.745	1348.601	1314.575	1400.031	0.6973054	3239.887	-1380.049	4221.33	-538.4155	259.8604	-33.14425	2676.874	1857.967542	-111.0806417	-77.13948543	-10.88388123	-4.887228939
Kumbuka	Kumbuka_913_1	913	1	P	short_call	outside-bridge	14:23	food_delivery	high_arousal	0	0	0	0	0	0	0.1101893	0.2002878	0.09009855	0.1474649	0.6109832	7.763224	6.974323	1	760.3912	986.4899	1382.162	982.698	0.2599396	0.4693005	0.6887267	0.1956194	910.4282	991.7213	935.4016	962.807	1001.93	0.638474	1590.63	-2042.447	1804.537	-1250.18	81.29308	-56.31972	1762.772	1361.049871	-24.08355715	-34.62046595	7.972561624	-5.183137465
Kumbuka	Kumbuka_913_2	913	2	P	short_call	outside-bridge	14:23	food_delivery	high_arousal	0	0	0	0	0	0	0.6208478	0.7211724	0.1003246	0.1642019	0.6109832	7.763224	2.806569	1.017	830.3741	1111.652	1888.193	1008.662	0.260339	0.4757062	0.720452	0.5008282	1035.689	1004.621	937.319	996.084	1035.689	0	0	-980.5199	-619.3631	-1341.677	-31.06868	-67.30158	980.5199	1408.539784	37.05651338	-8.782200428	8.806291912	-0.434364283
Kumbuka	Kumbuka_934_1	934	1	PY	short_call	outside-bridge	16:19	feeding	low_arousal	0	0	0	0	0	0	0.1065646	0.2363707	0.1298061	1	0.1298061	8.887904	6.014282	1	1263.73	2014.7	2566.489	2009.844	0.2904803	0.5039301	0.7179039	0.3642501	1141.947	1306.845	1141.349	1238.751	1312.121	0.5706643	2297.292	-3064.247	2540.684	-2549.9	164.8981	-165.4963	2626.439	1750.482066	-8.813521946	-78.56182826	14.59514542	-12.3530103
Kumbuka	Kumbuka_940_2	940	2	B	long_call	outside-roof	14:41	conflict	high_arousal	0	0	0	0	0	0	1.234485	1.443031	0.2085459	0.06648451	3.13676	37.06405	18.95149	1.015	2749.521	3195.662	3295.253	3287.373	0.3330434	0.5586604	0.7764488	0.9243585	2141.616	3301.742	1712.535	2850.156	3363.4	0.3614083	16210.42	-12396.14	11125.85	-15240.83	1160.125	-1589.207	13774.42	4017.603595	290.7309183	-570.7084231	-93.92569866	-154.1713038
Kumbuka	Kumbuka_942_1	942	1	PY	short_call	outside-roof	14:41	food_delivery	high_arousal	0	0	0	0	0	0	0.0369505	0.1873877	0.1504372	0.1008683	1.491423	27.31083	13.37399	1	1763.704	1985.765	3707.748	3581.249	0.3593609	0.5563762	0.7738921	0.8130405	1775.438	1797.461	1757.316	1788.045	1806.11	0.6527445	312.3531	-934.0396	292.7869	-533.7142	22.02302	-40.14523	616.8735	2528.37164	0.449659739	-16.93046185	6.305503351	-7.897499886
Kumbuka	Kumbuka_942_2	942	2	PY	short_call	outside-roof	14:41	food_delivery	high_arousal	0	0	0	0	0	0	0.7959954	0.9414421	0.1454467	0.09752211	1.491423	27.31083	13.01664	1.019	1921.838	2034.888	3987.007	3992.647	0.2684334	0.5315666	0.7672642	0.764394	1779.059	1976.653	1936.208	1929.994	1993.127	0.6859384	2145.679	-1246.075	2717.065	-556.1474	197.594	-40.44489	1863.323	2728.399618	-75.38287912	-55.15640417	-3.916657115	-13.07882106
Kumbuka	Kumbuka_943_1	943	1	P	short_call	outside-roof	14:42	food_delivery	high_arousal	0	0	0	0	0	0	0.04981126	0.1281512	0.07833991	0.03015257	2.598117	17.21746	11.31674	1	672.2397	1035.612	1725.348	1261.423	0.2348002	0.4383324	0.6893457	0.4936481	1322.943	1237.469	1195.115	1241.19	1322.943	0	0	-1631.709	-2182.134	-1081.283	-85.4741	-42.35381	1717.783	1755.563036	56.87381382	7.66183641	3.715136576	5.24016434
Kumbuka	Kumbuka_943_2	943	2	P	short_call	outside-roof	14:42	food_delivery	high_arousal	0	0	0	0	0	0	1.68489	1.779457	0.09456765	0.03639853	2.598117	17.21746	12.68372	1.052	718.6707	1243.542	1275.169	1248.801	0.2616307	0.5146283	0.7786571	0.794926	1280.584	1248.597	1248.045	1252.608	1280.584	0	0	-344.0833	-676.4873	-11.67936	-31.98691	-0.5522449	408.2807	1771.622134	10.45663259	5.457317508	1.502010519	2.539891807
Kumbuka	Kumbuka_943_3	943	3	P	short_call	outside-roof	14:42	food_delivery	high_arousal	1	0	1	0	1	0	2.501638	2.647928	0.1462902	0.05630626	2.598117	17.21746	13.34568	1.095	1514.726	1536.932	1565.195	1540.345	0.3552387	0.4907006	0.6481711	0.5206242	1399.901	1540.005	1868.843	1637.694	1868.843	1	3205.554	0	1915.417	4495.692	140.1034	328.838	3549.325	2315.998122	-203.2324129	53.30965738	-28.3187024	-56.15847611
Kumbuka	Kumbuka_945_1	945	1	P	short_call	outside-roof	14:46	food_delivery	high_arousal	0	0	0	0	0	0	0.1924952	0.2963953	0.1039001	0.0391728	2.652354	16.06656	4.545293	1	832.3929	1060.847	1834.023	4071.352	0.3465735	0.5927543	0.7627674	0.6821538	1773.384	2008.558	2036.172	1950.98	2036.172	1	2529.231	0	4526.928	531.5345	235.1742	27.61325	2532.202	2758.449778	-130.4005238	-54.69878888	-6.118689154	5.51549325
Kumbuka	Kumbuka_945_2	945	2	P	short_call	outside-roof	14:46	food_delivery	high_arousal	0	0	0	0	0	0	1.570003	1.644201	0.0741989	0.02797474	2.652354	16.06656	7.712793	1.117	826.6731	1619.701	2062.477	2060.412	0.3477995	0.5614303	0.7457213	0.5748607	1958.453	2072.847	1925.236	2014.72	2074.821	0.5399356	2904.652	-4382.004	3083.425	-3978.782	114.3934	-147.6106	3583.796	2848.210038	1.531531201	-61.59121584	12.39073788	-5.044870062
Kumbuka	Kumbuka_945_3	945	3	P	short_call	outside-roof	14:46	food_delivery	high_arousal	0	0	0	0	0	0	2.752691	2.844849	0.09215733	0.03474549	2.652354	16.06656	14.42083	1.185	1857.239	1926.885	3726.254	1930.353	0.2945374	0.4694882	0.6712598	0.2383965	1845.639	1933.358	1894.781	1897.337	1935.756	0.5566926	1756.542	-1002.964	1903.668	-837.2027	87.71848	-38.57718	1570.889	2682.856562	-22.31480587	-34.78262976	-0.582437871	3.26247639
Kumbuka	Kumbuka_948_1	948	1	SB	long_call	outside-roof	14:46	food_delivery	high_arousal	0	0	0	0	0	0	0.09775899	0.2174785	0.1197195	1	0.1197195	21.02432	18.18018	1	2094.104	2129.095	2145.245	2133.183	0.3596591	0.511553	0.6676136	0.4441082	1783.716	2135.327	1879.528	2015.365	2143.619	0.5835776	5151.364	-5297.301	5873.926	-4273.314	351.6116	-255.7994	5212.048	2847.551225	-57.61875251	-145.3736431	6.569524299	-26.61222884
Kumbuka	Kumbuka_949_1	949	1	SB	long_call	outside-roof	14:46	food_delivery	high_arousal	0	0	0	0	0	0	0.08482845	0.2157399	0.1309114	1	0.1309114	20.20161	15.06301	1	1869.351	3511.258	3612.195	3527.365	0.243894	0.3822969	0.7275247	0.2479489	1450.126	1927.142	1605.453	1767.233	1928.286	0.5204558	7017.965	-5142.457	7287.614	-4914.603	477.016	-321.6889	6118.37	2495.849192	-63.88250126	-182.3465492	-16.41176976	-31.83676606
Kumbuka	Kumbuka_950_1	950	1	P	short_call	outside-roof	14:47	food_delivery	high_arousal	0	0	0	0	0	0	0.03426228	0.127082	0.09281976	0.02364854	3.924969	14.37541	7.763459	1	956.2088	1849.837	2558.414	966.327	0.2465184	0.4527242	0.7112143	0.2606631	890.6496	974.0998	944.319	944.2805	974.7741	0.5330774	1700.167	-702.7074	1798.112	-641.6907	83.45019	-29.78079	1259.683	1335.036137	-25.52983987	-28.93644767	-2.402173771	0.879021292
Kumbuka	Kumbuka_950_3	950	3	P	short_call	outside-roof	14:47	food_delivery	high_arousal	0	0	0	0	0	0	1.360862	1.453586	0.09272326	0.02362395	3.924969	14.37541	7.808483	1.013	808.8409	1050.417	1211.243	1133.965	0.3154806	0.4996332	0.7625336	0.4415183	1111.322	1135.883	1063.787	1116.759	1136.376	0.5510693	490.3257	-1743.828	529.7656	-1555.075	24.56079	-72.09579	1053.026	1578.921455	8.923570599	-22.06190624	10.28929642	-3.488708452
Kumbuka	Kumbuka_950_4	950	4	SB	long_call	outside-roof	14:47	food_delivery	high_arousal	0	0	0	0	1	0	2.231414	2.459095	0.2276801	0.05800814	3.924969	14.37541	3.603387	1.034	988.5086	1179.952	1345.489	1199.282	0.320486	0.6766258	0.8704312	0.9299221	1329.263	1632.153	1138.592	1452.708	1715.781	0.3590343	4728.339	-3955.107	2660.664	-4335.567	302.8901	-493.5613	4232.256	2051.341488	167.879023	-200.2962745	-67.50450671	-2.854217114
Kumbuka	Kumbuka_950_5	950	5	SB	long_call	outside-roof	14:47	food_delivery	high_arousal	0	1	0	0	0	0	3.726184	3.959231	0.2330473	0.05937558	3.924969	14.37541	6.943923	1.05	878.4874	1057.146	1578.989	2034.526	0.437871	0.7044857	0.8164834	0.8232484	1665.871	2024.658	752.9969	1691.091	2024.897	0.4926483	3127.118	-10757.21	3079.092	-10913.33	358.787	-1271.661	6998.103	2384.737134	336.4603487	-385.8744626	88.08444233	-56.41212559
Kumbuka	Kumbuka_951_1	951	1	SB	long_call	outside-roof	14:47	food_delivery	high_arousal	1	0	0	0	0	0	0.03158909	0.1850659	0.1534768	1	0.1534768	12.18462	11.71801	1	1041.669	1090.118	1348.517	1056.648	0.2983156	0.4213948	0.7169031	0.3818594	922.722	1206.602	1130.423	1162.422	1408.058	0.7668951	4123.481	-7760.338	3699.327	-992.7174	283.8804	-76.17954	4972.542	1641.98197	-222.2561718	-69.51834021	75.93534648	-36.0206865
Kumbuka	Kumbuka_953_1	953	1	P	short_call	outside-roof	14:48	food_delivery	high_arousal	0	0	0	0	0	0	0.0978438	0.1800203	0.0821765	1	0.0821765	7.538869	11.86192	1	923.2361	934.0027	944.7693	930.6005	0.3112583	0.5115894	0.7350993	0.4712298	967.1034	920.7195	901.4378	927.2177	967.1034	0	0	-799.0803	-1128.884	-469.2763	-46.38388	-19.28174	857.6265	1311.384421	19.28512856	6.815672879	9.067143192	-0.654458335
Kumbuka	Kumbuka_954_1	954	1	P	short_call	outside-roof	14:48	food_delivery	high_arousal	0	0	0	0	0	0	0.05782113	0.1564117	0.09859057	0.05907647	1.668864	22.96691	16.58799	1	913.1424	1153.036	1806.434	944.7974	0.3921343	0.5804968	0.7322907	0.7219323	958.3696	946.316	860.8516	931.6373	958.3696	0	0	-989.1216	-244.5193	-1733.724	-12.05365	-85.46441	989.1216	1317.222328	34.33091658	-17.19772247	10.25649002	-3.232240766
Kumbuka	Kumbuka_954_2	954	2	P	short_call	outside-roof	14:48	food_delivery	high_arousal	0	0	0	0	0	0	1.626353	1.726685	0.1003315	0.06011967	1.668864	22.96691	7.979553	1.008	1024.846	1217.635	2294.632	910.1611	0.300791	0.5568362	0.7491525	0.7165223	890.6449	901.0243	870.0611	891.4143	903.0685	0.6501781	190.4487	-940.4311	206.9017	-617.2174	10.37938	-30.96319	582.7631	1260.494623	0.776109659	-11.57925161	6.326411502	-1.521723944
Lina	Lina_205_1	205	1	SB	long_call	outside	14:16	food_delivery	high_arousal	0	0	0	0	1	0	0.06351404	0.2350727	0.1715587	0.2787194	0.6155248	19.94161	7.398711	1	1041.669	1130.493	2286.557	3202.1	0.371927	0.5935765	0.777954	0.6521283	1373.174	1589.777	1119.493	1441.595	1602.381	0.3662239	3648.123	-4441.174	2525.123	-5482.482	216.6034	-470.2838	4314.411	2035.959448	162.4868176	-184.7942331	13.87124662	-25.1695411
Lina	Lina_205_2	205	2	SB	long_call	outside	14:16	food_delivery	high_arousal	0	0	0	0	0	0	0.5655418	0.6790388	0.113497	0.1843907	0.6155248	19.94161	13.41241	1.093	1247.58	1514.053	1610.953	1504.632	0.3324011	0.5085897	0.738314	0.346023	1187.604	1607.558	1135.281	1433.004	1643.821	0.5990928	6709.535	-11176.26	7400.269	-8322.288	419.9543	-472.2775	8499.879	2022.71798	-78.47287887	-205.6840185	51.68205168	-31.91715485
Lina	Lina_207_1	207	1	P	short_call	outside	14:17	food_delivery	high_arousal	0	0	0	0	0	0	0.2291715	0.3179057	0.08873423	1	0.08873423	10.67174	15.14369	1	662.8189	837.1033	1349.863	1441.41	0.3725089	0.6032192	0.8063362	0.8567364	1260.463	1408.708	1303.839	1362.471	1444.524	0.6705961	3093.208	-4813.133	3341.336	-2363.679	148.2454	-104.8696	3659.296	1925.684789	-56.57617061	-58.96556145	23.75294111	-14.11757052
Lina	Lina_209_1	209	1	P	short_call	outside	14:40	peaceful	low_arousal	1	0	0	0	0	0	0.06241791	0.1526681	0.09025019	1	0.09025019	10.88971	16.57118	1	1975.671	1989.13	2005.28	1981.444	0.3801508	0.540201	0.6997487	0.4923126	2124.534	1998.027	1848.213	2009.589	2129.22	0.1966969	263.987	-3876.055	-2803.457	-3319.987	-126.5062	-149.8147	3166.316	2841.660772	141.4278957	-9.914313918	-7.057588937	-16.32517684
Lina	Lina_299_1	299	1	SB	long_call	inside-kitchen	16:15	feeding	low_arousal	0	0	0	0	0	0	0.06676354	0.3540703	0.2873067	0.1048071	2.74129	27.40853	14.96715	1	2807.391	2866.608	5026.657	2867.904	0.3710339	0.575217	0.7681137	0.7643692	2600.936	2897.447	2327.393	2717.517	2898.095	0.4880937	2119.044	-3880.373	2064.075	-3968.265	296.5113	-570.0547	3020.608	3839.557395	146.9860029	-182.6548824	-7.22148859	-21.26226751
Lina	Lina_299_2	299	2	SB	long_call	inside-kitchen	16:15	feeding	low_arousal	0	0	0	0	0	0	0.813318	0.9797854	0.1664673	0.0607259	2.74129	27.40853	14.82905	0.922	2501.889	2575.237	4945.908	2501.241	0.3184418	0.5772269	0.7997821	0.8305247	2437.346	2567.585	2167.133	2476.531	2567.586	0.4987026	1568.829	-4798.739	1564.745	-4811.178	130.2395	-400.452	3187.954	3499.876003	93.12062729	-122.8573792	38.4703021	-37.7557619
Lina	Lina_299_3	299	3	SB	long_call	inside-kitchen	16:15	feeding	low_arousal	0	0	0	0	0	0	1.658925	1.833505	0.1745796	0.06368517	2.74129	27.40853	14.09744	0.983	2694.342	5172.343	5320.72	2692.714	0.3160151	0.5268217	0.7237304	0.697938	2395.428	2706.136	2014.336	2511.354	2706.171	0.4948646	3596.849	-7845.153	3559.497	-7925.319	310.7077	-691.7993	5742.72	3547.248326	139.9052462	-241.8181747	56.58663037	-46.63841714
Lina	Lina_299_4	299	4	SB	long_call	inside-kitchen	16:15	feeding	low_arousal	0	0	0	0	0	0	2.673927	2.808054	0.1341266	0.04892826	2.74129	27.40853	13.75372	0.958	2139.862	2355.867	2498.861	2549.972	0.3939138	0.6980558	0.8512257	0.8883873	2425.7	2518.303	1720.672	2330.287	2579.821	0.3392534	3387.057	-9694.358	1380.832	-11893.72	92.60311	-797.6319	7554.266	3291.881011	323.0607577	-218.4510991	33.59569236	-33.53803476
Lina	Lina_303_1	303	1	PY	short_call	inside-kitchen	16:16	feeding	low_arousal	0	0	0	0	0	0	0.07055328	0.1974716	0.1269183	1	0.1269183	19.48951	20.72223	1	1539.624	1565.195	1586.728	1586.129	0.4089691	0.6033589	0.7764874	0.5309905	1356.512	1545.507	1509.166	1509.16	1598.952	0.7071995	2701.091	-2416.106	2978.221	-572.674	188.9954	-36.3414	2618.183	2133.195309	-90.06273558	-56.29108766	7.277998175	-18.44666235
Lina	Lina_318_1	318	1	PY	short_call	outside	13:56	feeding	low_arousal	0	0	0	0	0	0	0.07068609	0.1817924	0.1111063	1	0.1111063	5.862096	3.73249	1	993.219	1480.408	3975.568	3973.389	0.2789796	0.5155102	0.7891837	0.8235843	2012.917	1981.837	2037.646	2006.025	2043.07	0.1685382	1610.261	-58.71565	-559.4553	1004.597	-31.07951	55.80853	1526.875	2837.219826	9.70133555	24.83447217	-8.072574755	-1.162615195
Lina	Lina_321_1	321	1	P	short_call	outside	13:57	feeding	low_arousal	0	0	0	0	0	0	0.08807997	0.1832048	0.09512479	1	0.09512479	13.14786	16.49231	1	1690.356	1709.198	1714.581	1709.451	0.3771156	0.5764005	0.7489869	0.6010818	1608.514	1719.075	1575.657	1669.791	1720.338	0.4501809	2611.277	-2766.276	2324.549	-3015.358	110.5611	-143.4176	2696.4	2360.339231	14.11798423	-60.9397547	1.471536337	-12.15123336
Lina	Lina_323_1	323	1	PY	short_call	outside	13:57	feeding	low_arousal	0	0	0	0	0	0	0.09559518	0.2366099	0.1410147	1	0.1410147	6.049528	12.92675	1	1946.063	1972.98	1981.055	1975.932	0.4015761	0.564651	0.6989386	0.6257326	1790.151	1986.043	1670.705	1890.18	1986.047	0.4987534	2785.322	-4461.351	2778.322	-4472.417	195.8921	-315.3382	3625.359	2670.856089	58.83675316	-119.2005927	11.64093403	-28.52238043
Lina	Lina_324_1	324	1	PY	short_call	outside	13:57	feeding	low_arousal	0	0	0	0	0	0	0.2152807	0.3304219	0.1151412	0.02324487	4.953402	24.4995	21.52865	1	1913.091	2017.392	3986.334	4034.589	0.2764868	0.4552974	0.6701457	0.385479	2037.769	1964.197	1728.861	1925.904	2037.769	0	0	-2682.862	-1277.95	-4087.775	-73.57236	-235.3357	2693.743	2723.036951	120.6129039	-39.82472331	16.00929279	-1.549699419
Lina	Lina_324_3	324	3	P	short_call	outside	13:57	feeding	low_arousal	0	0	0	0	0	0	1.796686	1.866802	0.07011625	0.01415517	4.953402	24.4995	18.63955	0.94	1760.676	1824.939	1874.398	1873.864	0.2419146	0.444696	0.6636481	0.3696044	1905.939	1818.663	1742.988	1817.69	1905.939	0	0	-2324.022	-2489.475	-2158.569	-87.27632	-75.67538	2324.022	2570.698549	68.73592266	2.284097991	9.824135634	3.493142413
Lina	Lina_324_5	324	5	P	short_call	outside	13:57	feeding	low_arousal	0	0	0	0	0	0	3.841344	3.929008	0.0876632	0.01769757	4.953402	24.4995	18.51128	0.902	2132.796	2138.516	2144.236	2138.699	0.4110191	0.6070874	0.7736679	0.6128975	2220.611	2138.944	2136.031	2156.134	2220.611	0	0	-964.836	-1863.211	-66.46058	-81.66754	-2.913073	966.6583	3049.548586	33.74135724	18.82971477	6.858302842	1.820139159
Lina	Lina_324_6	324	6	P	short_call	outside	13:57	feeding	low_arousal	1	0	0	0	0	0	5.066688	5.168683	0.1019947	0.02059084	4.953402	24.4995	13.43413	0.944	1209.897	1740.152	1761.685	1742.888	0.5409071	0.655847	0.7710093	0.7032346	2109.657	1953.154	1682.82	1917.035	2109.657	0	0	-4184.889	-3068.832	-5300.947	-156.5023	-270.3344	4185.977	2710.807278	239.8882894	-25.23448452	-40.05250549	4.819153802
Lina	Lina_337_1	337	1	P	short_call	inside-kitchen	16:32	conflict	high_arousal	0	0	0	0	0	0	0.1175998	0.1623716	0.04477185	0.01903539	2.352032	35.78512	11.94494	1	865.3656	899.0112	928.6194	866.2306	0.3756962	0.6177215	0.8050633	0.6932643	1036.67	882.5145	832.2671	906.3346	1036.67	0	0	-4565.427	-6886.255	-2244.599	-154.1552	-50.24743	4575.295	1282.150121	95.36499295	24.61411266	5.267282149	0.819132008
Lina	Lina_337_2	337	2	PY	short_call	inside-kitchen	16:32	conflict	high_arousal	0	0	0	0	0	0	0.7038259	0.7944291	0.09060321	0.03852124	2.352032	35.78512	12.39659	1.114	1452.145	1498.576	2752.885	1496.963	0.310388	0.5234043	0.7339174	0.50301	1277.113	1502.894	1274.211	1408.525	1511.1	0.5729666	4507.328	-6122.631	4983.957	-5047.997	225.7813	-228.6824	5196.858	1990.069241	-13.38126472	-110.6835915	15.51432531	-16.2359456
Lina	Lina_337_3	337	3	B	long_call	inside-kitchen	16:32	conflict	high_arousal	0	0	0	0	0	0	1.146482	1.22923	0.08274803	0.0351815	2.352032	35.78512	8.755518	1.171	1621.046	1800.041	1910.399	1906.856	0.3584544	0.5434366	0.7270485	0.8065269	1564.683	1889.922	1378.629	1751.442	1993.175	0.3235339	16005.35	-10978.71	7860.928	-12357.83	325.2381	-511.2928	12604.42	2472.940571	167.0756713	-192.961815	-49.27195149	-58.52231388
Lina	Lina_337_4	337	4	SCB	other_call	inside-kitchen	16:32	conflict	high_arousal	0	0	0	0	0	0	1.722774	1.874784	0.1520096	0.06462904	2.352032	35.78512	5.830056	1.178	1741.498	1936.642	2773.073	1837.277	0.3095167	0.5556384	0.7911695	0.8969272	1431.699	2934.465	1459.838	2164.829	2949.43	0.439107	22738.07	-17470.95	19771.99	-19401.76	1502.766	-1474.627	19783.29	3051.350241	-15.03326458	-806.9876079	-53.59594479	76.43365488
Lina	Lina_337_5	337	5	SCB	other_call	inside-kitchen	16:32	conflict	high_arousal	0	0	0	0	0	0	2.330986	2.469632	0.1386462	0.05894741	2.352032	35.78512	8.272915	1.206	1995.522	2127.077	2776.774	2076.168	0.270973	0.5280458	0.7506132	0.8891492	1724.004	2804.745	1659.765	2385.141	2988.936	0.2943738	30992.75	-13586.2	15589.91	-16516.56	1080.741	-1144.979	18709.55	3363.27987	328.0210172	-497.62281	-236.4087362	-124.0653969
Lina	Lina_338_1	338	1	PY	short_call	inside-ob,room	16:54	feeding	low_arousal	0	0	0	0	0	0	0.13888	0.3041942	0.1653142	0.07658325	2.158621	16.05378	15.42682	1	1529.53	2650.603	3070.5	1527.756	0.3622771	0.5875171	0.7662551	0.668978	1449.861	1563.985	1284.589	1485.333	1563.986	0.5002554	1379.995	-3381.918	1380.694	-3380.185	114.1242	-279.3963	2380.406	2098.902985	51.19768236	-92.86705247	22.4362068	-12.93628442
Lina	Lina_338_2	338	2	SB	long_call	inside-ob,room	16:54	feeding	low_arousal	0	0	0	0	0	0	0.8319085	1.005047	0.1731389	0.08020808	2.158621	16.05378	7.783129	0.977	1847.818	1908.38	3186.914	1869.06	0.2583814	0.5234416	0.7928235	0.9255205	1577.452	1986.194	2034.482	1907.342	2034.482	1	2639.673	0	4721.554	557.7919	408.7422	48.28773	2639.673	2695.95564	-180.566306	-89.83894547	-42.01136453	-9.066720194
Lina	Lina_338_4	338	4	SB	long_call	inside-ob,room	16:54	feeding	low_arousal	0	0	0	0	0	0	2.175778	2.297501	0.121723	0.05638926	2.158621	16.05378	10.4775	1.017	1932.941	2135.152	2270.744	2188.053	0.3593517	0.5851341	0.7982489	0.7836892	2144.392	2237.224	1670.449	2096.368	2305.785	0.3468473	3822.719	-7991.267	1525.292	-9312.528	92.83162	-566.7746	6545.292	2962.034537	237.2394562	-163.1246555	-1.513700303	-18.96724955
Lina	Lina_406_1	406	1	PY	short_call	outside	14:04	food_delivery	high_arousal	0	0	0	0	0	0	0.05007636	0.1916321	0.1415557	1	0.1415557	13.78392	16.51687	1	1902.997	1929.913	1946.063	1926.609	0.2809547	0.4635592	0.6413583	0.5945414	1759.231	1933.687	1487.369	1816.6	1938.75	0.5566663	2278.181	-7192.595	2464.835	-6305.901	174.4557	-446.3181	4464.05	2566.324135	75.79036667	-151.4704025	46.71613774	-36.51619585
Lina	Lina_408_1	408	1	P	short_call	outside	14:06	feeding	low_arousal	0	0	0	0	0	0	0.1420496	0.2399202	0.09787062	1	0.09787062	4.551229	5.445593	1	759.0454	920.5444	1283.917	754.344	0.1638091	0.3839203	0.7062095	0.04318108	1258.523	1352.699	1202.712	1299.516	1353.518	0.5330141	1820.989	-3299.606	1924.49	-3065.003	94.17551	-149.9869	2511.45	1836.81691	18.69931278	-60.6747623	12.62461787	-7.340012483
Lina	Lina_414_2	414	2	P	short_call	outside	14:14	feeding	low_arousal	0	0	0	0	0	0	0.7916469	0.8869143	0.09526746	0.01559726	6.107961	19.439	16.32502	0.98	662.4825	913.4789	1645.271	1674.197	0.4332302	0.6776958	0.8050464	0.7535469	1485.535	1623.508	1662.684	1606.227	1662.684	1	1859.493	0	2896.538	822.4472	137.9729	39.17623	1859.493	2271.092875	-72.91804865	-23.40729683	-12.74731396	-6.796309625
Lina	Lina_414_3	414	3	PY	short_call	outside	14:14	feeding	low_arousal	1	0	0	0	0	0	2.297631	2.409438	0.1118069	0.01830512	6.107961	19.439	12.48196	0.925	845.8511	983.1253	1428.257	1292.98	0.3121704	0.4979716	0.7314402	0.3262498	1202.957	1407.774	1370.258	1366.758	1504.493	0.664686	4057.461	-3580.539	3663.762	-671.0967	204.817	-37.51664	3897.361	1931.750663	-105.6157097	-62.24781349	36.31132259	-17.46508217
Lina	Lina_414_4	414	4	P	short_call	outside	14:14	feeding	low_arousal	0	0	0	0	0	0	2.879577	2.976469	0.09689197	0.01586323	6.107961	19.439	8.702118	1.001	932.6569	1466.949	2049.019	2086.837	0.2838755	0.5368593	0.7687807	0.8757602	2074.66	2024.224	1815.328	1992.506	2074.996	0.2000168	17.30422	-3350.037	-1041.088	-4311.937	-50.43654	-208.896	2735.005	2817.15758	116.8033065	-39.5320447	7.383131386	-7.42160817
Lina	Lina_414_5	414	5	PY	short_call	outside	14:14	feeding	low_arousal	0	0	0	0	0	0	3.423124	3.530464	0.1073409	0.01757394	6.107961	19.439	12.92074	0.972	1484.445	1998.55	2114.964	2113.525	0.2985422	0.5753222	0.7992816	0.8105037	2016.815	2125.634	1798.797	2037.168	2150.951	0.3772728	3312.28	-5268.299	2027.553	-6089.714	108.8197	-326.8377	4530.149	2879.155191	102.8107951	-104.3400343	0.119284798	-15.86123027
Lina	Lina_414_6	414	6	P	short_call	outside	14:14	feeding	low_arousal	0	0	0	0	0	0	4.276284	4.355301	0.07901736	0.01293678	6.107961	19.439	12.81234	1.05	825.6638	1520.782	1855.893	1864.57	0.3030129	0.5225251	0.7242468	0.7559722	1839.261	1857.903	1655.211	1811.559	1869.607	0.3510125	1094.127	-4180.783	471.8646	-5130.312	18.64275	-202.6919	3097.224	2561.019703	78.20316986	-52.93909479	10.15850181	-7.883928956
Lina	Lina_414_7	414	7	P	short_call	outside	14:14	feeding	low_arousal	0	0	0	0	0	0	6.079327	6.186108	0.1067812	0.0174823	6.107961	19.439	17.55762	0.989	693.1	966.6389	1233.785	1667.659	0.2688469	0.4627309	0.6956891	0.5124228	1583.672	1684.923	1480.341	1620.613	1685.6	0.4649102	2053.185	-3592.365	1896.414	-3831.796	101.2507	-204.5819	2876.669	2290.63732	43.74676552	-75.97865955	8.94182017	-10.62938458
Lina	Lina_453_1	453	1	P	short_call	outside	14:18	peaceful	low_arousal	0	0	0	0	0	0	0.1065485	0.2067538	0.1002053	1	0.1002053	6.279165	7.276311	1	1394.275	1841.089	1868.005	1838.217	0.2543562	0.5021498	0.7284453	0.7389263	1776.528	1864.425	1786.306	1823.854	1866.369	0.5485008	1634.584	-1769.652	1754.34	-1559.192	87.89709	-78.11967	1711.137	2578.718158	-11.71638474	-42.21909789	4.215323237	-1.076113469
Lina	Lina_525_1	525	1	SB	long_call	inside-kitchen	16:02	feeding	low_arousal	0	0	0	0	0	0	0.09304101	0.2692842	0.1762432	1	0.1762432	10.70466	10.06121	1	1453.491	1669.496	1849.837	2046.49	0.2645394	0.5113227	0.761194	0.7908147	1647.759	2042.464	1692.495	1884.196	2063.486	0.6007005	3926.797	-5271.72	4479.106	-3971.438	394.7059	-349.9694	4463.9	2661.628247	-33.39084989	-196.8306568	25.23051652	-27.26789319
Lina	Lina_537_1	537	1	B	long_call	inside-kitchen	16:09	conflict	high_arousal	0	0	0	0	0	0	0.1500561	0.2296243	0.07956814	0.04035856	1.971531	391.1855	11.58865	1	1234.122	1896.268	3333.609	1247.939	0.5819322	0.7247079	0.8671986	0.8965431	2122.681	2149.143	1112.746	1930.955	2179.911	0.3591663	2002.549	-20928.92	665.1282	-26050.55	26.46151	-1036.397	14130.89	2726.338498	390.1589431	-252.8062568	90.05141798	-39.07466496
Lina	Lina_537_2	537	2	B	long_call	inside-kitchen	16:09	conflict	high_arousal	0	0	0	0	0	0	0.5069752	0.5701705	0.06319533	0.03205394	1.971531	391.1855	17.26913	1.09	1742.844	1923.184	1995.859	1994.563	0.3329745	0.5367779	0.7660567	0.7113432	1814.746	1934.096	1148.273	1723.403	1941.528	0.4387965	4572.038	-22366.98	3777.178	-24869.65	119.35	-785.8228	14558.3	2433.835102	286.0659015	-234.3466891	63.33804628	-14.7617166
Lina	Lina_538_1	538	1	SB	long_call	inside-kitchen	16:09	feeding	low_arousal	0	0	0	0	0	0	0.1659146	0.2987482	0.1328335	0.9996093	0.1328854	379.2424	20.63989	1	1894.922	2053.729	2072.571	2066.978	0.4122567	0.5421646	0.7051895	0.5062459	1639.638	2073.917	1126.061	1839.878	2082.8	0.5674467	5879.358	-16651.22	6538.707	-14271.34	434.2797	-947.8563	10538.69	2595.496805	93.31610796	-315.5103103	120.8891672	-104.9673873
Lina	Lina_539_1	539	1	SB	long_call	inside-kitchen	16:11	feeding	low_arousal	0	0	0	0	0	0	0.03777014	0.1274026	0.08963243	1	0.08963243	6.219125	7.737702	1	1943.372	2059.113	3247.476	4123.018	0.3410931	0.5432692	0.75	0.6529927	1937.835	2036.955	1673.311	1941.592	2060.239	0.3760209	3631.787	-6918.239	2211.708	-8114.125	99.12037	-363.6444	5682.227	2743.898109	121.5366114	-111.6189959	6.687896407	-17.85528284
Lina	Lina_551_2	551	2	SCB	other_call	outside	11:11	conflict	high_arousal	0	0	0	0	0	0	0.3919838	0.5284482	0.1364644	0.03999125	3.412357	24.60078	7.535794	1.032	3147.885	3356.488	3427.817	3391.435	0.2792823	0.4424323	0.6653929	0.3433312	3304.699	3333.133	2571.374	3193.52	3381.784	0.4190925	1347.837	-10223	416.7181	-11164.21	28.43359	-761.7589	6686.562	4512.685105	258.0805716	-149.8304701	40.91540821	-35.11403701
Lina	Lina_559_1	559	1	PY	short_call	inside-kitchen	16:06	feeding	low_arousal	0	0	0	0	0	0	0.09221048	0.2026039	0.1103934	0.02072059	5.327715	30.4512	21.07312	1	2073.917	2099.487	2127.077	2058.586	0.2626823	0.4259602	0.7001438	0.2574606	2001.224	2067.353	2039.848	2057.741	2093.089	0.7805348	1066.14	-2197.537	1198.054	-498.3017	66.12864	-27.5046	1315.258	2909.557343	-30.42555616	-18.19961235	2.355266712	-11.91491695
Lina	Lina_559_2	559	2	PY	short_call	inside-kitchen	16:06	feeding	low_arousal	0	0	0	0	0	0	0.9505849	1.052072	0.1014871	0.0190489	5.327715	30.4512	27.38051	1.131	1627.103	1695.74	1743.18	1742.275	0.2884916	0.5298324	0.7220112	0.8333161	1624.321	1731.702	1396.402	1653.272	1749.543	0.3415203	3612.875	-5284.394	2116.147	-6607.739	107.3808	-335.3001	4713.477	2336.051748	96.94944587	-102.5978872	12.60627909	-29.13692797
Lina	Lina_559_3	559	3	SB	long_call	inside-kitchen	16:06	feeding	low_arousal	0	0	0	0	0	0	2.427904	2.524661	0.09675656	0.01816099	5.327715	30.4512	21.31154	1.123	1734.096	1950.774	2022.102	2020.657	0.3578627	0.5692524	0.7466604	0.5636586	2024.657	1987.96	1552.491	1924.66	2058.597	0.2568992	1365.453	-7039.051	-758.5459	-9001.335	-36.69715	-435.4691	5581.368	2719.951139	187.7903068	-89.70520418	26.59188427	-29.46698355
Lina	Lina_559_4	559	4	SB	long_call	inside-kitchen	16:06	feeding	low_arousal	0	0	0	0	0	0	3.217026	3.342319	0.1252932	0.02351725	5.327715	30.4512	16.07199	1.107	2283.865	2381.438	2428.542	2425.548	0.3451584	0.5163801	0.6933937	0.7134372	2052.844	2417.897	1923.308	2260.186	2431.144	0.4286061	7044.511	-7093.495	5827.187	-7894.905	365.0534	-494.5889	7072.282	3192.526395	54.39796625	-200.2259508	-2.670880938	-50.96465691
Lina	Lina_559_5	559	5	SB	long_call	inside-kitchen	16:06	feeding	low_arousal	0	0	0	0	0	0	3.845292	3.965442	0.1201501	0.0225519	5.327715	30.4512	13.39317	1.159	2182.928	2347.119	2397.588	2370.931	0.287224	0.4963201	0.7165503	0.6018114	2134.441	2395.341	1814.935	2259.994	2407.366	0.3885491	5846.195	-8064.027	4342.897	-9661.343	260.8997	-580.4056	7202.209	3192.061624	109.5457602	-182.7129694	21.08715562	-62.37691487
Lina	Lina_559_6	559	6	SB	long_call	inside-kitchen	16:06	feeding	low_arousal	0	0	0	0	0	0	4.59352	4.7043	0.1107802	0.02079319	5.327715	30.4512	19.16437	1.131	2201.097	2250.22	2259.641	2252.92	0.3448629	0.5480966	0.7695456	0.7977159	1929.878	2267.534	2063.767	2172.441	2267.565	0.4946488	6162.469	-3640.35	6095.963	-3678.758	337.6559	-203.7667	4887.794	3069.807235	-35.11453967	-122.9232728	-24.20345232	-34.08231213
Lina	Lina_559_7	559	7	B	long_call	inside-kitchen	16:06	feeding	low_arousal	0	0	0	0	0	0	5.300334	5.419925	0.119591	0.02244696	5.327715	30.4512	16.67713	1.145	2224.649	2343.082	2409.364	2412.53	0.3318165	0.5151688	0.7070535	0.4593156	1922.289	2395.775	1506.104	2145.896	2415.122	0.4306498	9569.233	-13350.41	7918.412	-14878.55	473.4854	-889.6706	11721.65	3028.632967	148.6242195	-312.002232	27.12394565	-78.76081268
Lina	Lina_560_1	560	1	SB	long_call	inside-kitchen	16:06	feeding	low_arousal	0	0	0	0	0	0	0.09093398	0.2068802	0.1159463	0.09860405	1.175877	30.04864	22.30798	1	1530.876	2025.467	2123.039	2123.976	0.3101897	0.4877763	0.69646	0.4441904	1890.795	2101.661	1192.487	1917.681	2118.591	0.3899055	5038.834	-13092	3637.306	-15682.68	210.866	-909.1744	9951.881	2706.674179	234.5651004	-247.4536055	72.97949596	-86.61034918
Lina	Lina_560_2	560	2	P	short_call	inside-kitchen	16:06	feeding	low_arousal	0	0	0	0	0	0	1.184983	1.266811	0.08182801	0.06958889	1.175877	30.04864	12.33223	0.84	1506.315	1605.906	1691.702	1506.226	0.2386364	0.5953437	0.7912971	0.7741364	1511.282	1653.12	1309.239	1562.698	1673.221	0.3872279	5110.739	-7259.04	3466.739	-8404.971	141.8382	-343.881	6427.148	2207.824137	78.36182787	-113.9173583	4.889778004	-26.8787406
Lina	Lina_561_1	561	1	SB	long_call	inside-kitchen	16:06	feeding	low_arousal	0	0	0	0	0	0	0.04948293	0.1434703	0.09398738	0.1012647	0.9281356	22.06327	17.01261	1	1786.583	1958.176	1986.438	1987.401	0.3039807	0.5095296	0.6969843	0.7531159	1739.699	1985.055	1545.96	1845.356	1987.511	0.4608818	5720.901	-8714.194	5221.055	-9343.697	245.3566	-439.0948	7334.346	2606.856007	68.9272758	-165.933702	14.09173667	-27.98150311
Lina	Lina_561_2	561	2	SB	long_call	inside-kitchen	16:06	feeding	low_arousal	0	0	0	0	0	0	0.8596986	0.9776186	0.1179199	0.1270503	0.9281356	22.06327	11.54057	0.856	1608.261	1715.927	1958.176	1717.536	0.3201923	0.5223077	0.7605769	0.280511	1551.835	1689.168	1103.435	1569.185	1713.121	0.3591747	3808.056	-8068.244	2329.253	-9934.407	137.3327	-585.7324	6537.859	2215.734849	159.1381762	-163.8208798	40.37554458	-52.17959387
Lina	Lina_562_1	562	1	P	short_call	inside-kitchen	16:06	feeding	low_arousal	0	0	0	0	0	0	0.09657586	0.194844	0.09826814	0.1174469	0.8367028	29.82792	17.63292	1	2155.339	2174.854	2208.499	2153.271	0.3124135	0.6130595	0.8763267	0.9894131	2014.099	2201.849	2045.193	2131.517	2203.183	0.5337104	3605.264	-3447.946	3821.191	-3188.339	187.7507	-156.6561	3531.728	3012.976384	-9.460829673	-82.09157045	0.813414542	-13.83274351
Lina	Lina_562_2	562	2	PY	short_call	inside-kitchen	16:06	feeding	low_arousal	0	0	0	0	0	0	0.8063807	0.9332787	0.1268979	0.1516643	0.8367028	29.82792	29.08569	1.076	2205.135	2245.846	2252.238	2249.61	0.3503663	0.5167054	0.7096659	0.4587725	2051.905	2248.385	2072.09	2175.684	2252	0.5656561	2787.596	-3264.126	3096.668	-2778.532	196.4803	-176.2949	2994.463	3075.271337	-16.18176002	-89.20960064	6.479816971	-17.72366028
Lina	Lina_566_1	566	1	PY	short_call	inside-kitchen	16:06	feeding	low_arousal	0	0	0	0	0	0	0.07383756	0.1853364	0.1114988	0.08067331	1.382103	25.02521	22.65388	1	1970.961	2047	2101.506	2107.086	0.3284523	0.4809843	0.7223917	0.4833784	2072.018	2087.194	1836.425	2029.477	2103.303	0.330581	848.7556	-3575.564	272.2182	-4498.155	15.176	-250.7694	2674.085	2869.048034	104.7164206	-63.96422427	11.50426304	-6.153267868
Lina	Lina_566_2	566	2	P	short_call	inside-kitchen	16:06	feeding	low_arousal	0	0	0	0	0	0	1.39261	1.45594	0.06333001	0.0458215	1.382103	25.02521	11.14503	0.861	1498.913	1959.185	2065.505	1508.474	0.3025421	0.461869	0.6781239	0.8932711	1516.351	1370.872	1028.458	1330.356	1517.144	0.1080408	115.8917	-8651.185	-4594.336	-10813.63	-145.4797	-342.4136	7728.971	1880.586743	240.2832139	-46.91729827	-2.081332461	-6.709102431
Lina	Lina_567_1	567	1	P	short_call	inside-kitchen	16:06	feeding	low_arousal	0	0	0	0	0	0	0.07632835	0.155394	0.0790657	1	0.0790657	21.85829	28.37574	1	1971.634	1976.344	1981.055	1977.227	0.3501577	0.5523373	0.7278463	0.7204992	1935.455	1966.587	1968.234	1958.148	1968.234	1	414.5751	0	787.4783	41.67176	31.13126	1.647404	457.043	2769.150323	-15.9333567	-8.11513988	-1.941990239	0.559903113
Lina	Lina_568_1	568	1	P	short_call	inside-kitchen	16:06	feeding	low_arousal	0	0	0	0	0	0	0.03647688	0.1145969	0.07812002	1	0.07812002	22.49612	22.87907	1	2180.91	2207.826	2219.939	2209.788	0.5103048	0.6632801	0.7910015	0.6780133	1994.894	2173.235	2236.978	2144.791	2236.978	1	3098.878	0	4565.822	1631.934	178.3411	63.74337	3098.878	3032.785179	-120.5842032	-29.0616163	0.002005629	-0.609666251
Lina	Lina_585_1	585	1	PY	short_call	inside-kitchen	16:08	food_delivery	high_arousal	0	0	0	0	0	0	0.05483758	0.1866895	0.1318519	1	0.1318519	22.12753	23.60493	1	2347.119	2360.577	2366.634	2360.521	0.3492691	0.55546	0.7202064	0.6555778	2119.704	2353.885	2340.144	2302.244	2354.348	0.5303765	3355.362	-229.3948	3552.186	-208.434	234.1813	-13.74121	1929.742	3254.841364	-80.11676302	-60.3665829	-27.93872197	-8.831938906
Lina	Lina_591_1	591	1	PY	short_call	inside-kitchen	16:09	food_delivery	high_arousal	0	0	0	0	0	0	0.08471638	0.2279942	0.1432778	0.08795292	1.629029	29.49535	23.04224	1	2407.681	2434.261	2457.813	2454.451	0.3174553	0.532521	0.6994778	0.6180395	2355.353	2433.407	1800.501	2337.822	2459.43	0.3136928	2315.653	-6701.028	1089.549	-8834.669	78.05415	-632.9062	5325.294	3302.487324	166.4869246	-142.8967328	58.09517155	-65.48829157
Lina	Lina_591_2	591	2	P	short_call	inside-kitchen	16:09	food_delivery	high_arousal	0	0	0	0	0	0	1.613644	1.713745	0.1001015	0.06144855	1.629029	29.49535	26.44281	1.012	2436.28	2454.449	2474.973	2454.322	0.3556865	0.5280924	0.7360671	0.6975301	2416.8	2469.699	2431.728	2446.423	2471.237	0.5480083	992.3608	-873.2395	1056.917	-758.6672	52.89947	-37.97185	939.3105	3459.450898	-8.988294407	-22.37337744	2.426670303	0.180229234
Lina	Lina_592_1	592	1	PY	short_call	inside-kitchen	16:09	food_delivery	high_arousal	0	0	0	0	0	0	0.08992686	0.2378072	0.1478803	1	0.1478803	8.801726	12.09471	1	1317.563	1515.399	1689.684	1690.31	0.2189848	0.4775341	0.7216685	0.177271	1421.483	1701.665	1424.634	1592.665	1701.786	0.5091599	3722.742	-3818.278	3789.296	-3746.682	280.1812	-277.0303	3769.577	2249.962226	-19.08942879	-127.0155967	10.17448518	-23.79133706
Lina	Lina_594_1	594	1	P	short_call	inside-kitchen	16:10	food_delivery	high_arousal	0	0	0	0	0	0	0.1258107	0.1516162	0.02580552	0.01489286	1.732745	26.89227	14.82434	1	777.887	819.6075	1496.558	766.8129	0.3374341	0.4674868	0.6265378	0.4619146	858.8211	769.0778	692.3105	771.8117	858.8211	0	0	-6452.519	-6955.359	-5949.68	-89.74334	-76.7673	6452.519	1091.559583	79.72303667	2.876972498	0.315212835	0.243432547
Lina	Lina_594_2	594	2	SB	long_call	inside-kitchen	16:10	food_delivery	high_arousal	1	0	0	0	0	0	0.4091488	0.5135805	0.1044317	0.0602695	1.732745	26.89227	7.411368	1.074	1205.859	1285.263	2108.908	1209.14	0.3226227	0.5764221	0.8706036	0.9209245	2253.823	2158.728	1210.737	2002.931	2255.995	0.1788687	116.2519	-12189.3	-1821.191	-18155.25	-95.095	-947.9916	10037.73	2828.734893	398.0452674	-201.5487303	90.37105954	-51.59761031
Lina	Lina_594_3	594	3	P	short_call	inside-kitchen	16:10	food_delivery	high_arousal	0	0	0	0	0	0	0.9777008	1.022338	0.04463705	0.02576088	1.732745	26.89227	4.146009	0.992	1333.04	1467.622	1695.74	1396.667	0.4481707	0.6844512	0.7957317	0.7189848	1895.181	1802.679	1463.07	1742.896	1895.181	0	0	-9680.554	-4144.668	-15216.44	-92.50287	-339.6085	9680.554	2463.924293	203.8432977	-60.78095541	8.280791883	-0.124423273
Lina	Lina_594_4	594	4	SB	long_call	inside-kitchen	16:10	food_delivery	high_arousal	0	0	0	0	0	0	1.727051	1.858556	0.1315049	0.07589398	1.732745	26.89227	10.16057	0.929	1579.326	1667.477	1713.908	1659.412	0.389205	0.5730298	0.7296086	0.6628469	1284.576	1710.606	1284.159	1542.492	1712.756	0.5245597	6207.105	-6855.052	6479.304	-6485.647	426.0302	-426.4472	6514.754	2177.750146	-4.897360754	-188.7002539	10.40904306	-33.30618106
Lina	Lina_597_2	597	2	P	short_call	inside-kitchen	16:10	feeding	low_arousal	0	0	0	0	0	0	0.9635806	1.039376	0.07579579	0.0805427	0.9410634	19.6703	7.043304	0.965	955.5359	1292.665	1915.782	1932.611	0.2210589	0.4370326	0.735866	0.1475156	1897.841	1905.302	1552.439	1828.831	1907.51	0.4555982	280.0127	-8605.014	196.8794	-9310.902	7.461314	-352.8636	5170.196	2584.884691	116.5678491	-84.86451236	39.97337382	-10.16322718
Lina	Lina_598_1	598	1	SB	long_call	inside-kitchen	16:10	feeding	low_arousal	0	0	0	0	0	0	0.1039697	0.1935584	0.08958873	0.03692196	2.426435	21.87004	12.87951	1	1234.458	1950.101	2028.159	2022.159	0.4264743	0.6486965	0.8129587	0.9715711	1841.532	1989.575	1493.747	1895.401	1997.631	0.3940634	4421.636	-9282.183	3304.965	-11068.98	148.0438	-495.8281	7366.626	2677.267534	87.38871482	-142.445682	45.64431489	-56.39992925
Lina	Lina_598_2	598	2	P	short_call	inside-kitchen	16:10	feeding	low_arousal	0	0	0	0	0	0	1.986594	2.058735	0.07214049	0.02973107	2.426435	21.87004	15.67824	0.907	768.8026	1204.177	1980.045	1557.202	0.4696636	0.633763	0.7824583	0.7281377	1466.781	1544.704	1614.711	1541.921	1614.711	1	2050.572	0	2160.291	1940.853	77.92222	70.00705	2050.572	2180.588508	-69.50436225	-2.398456753	-4.299215708	0.366317132
Lina	Lina_598_3	598	3	PY	short_call	inside-kitchen	16:10	feeding	low_arousal	0	0	0	0	0	0	2.413248	2.530404	0.1171567	0.04828347	2.426435	21.87004	11.45183	0.976	1977.69	2056.421	2086.029	2031.475	0.344881	0.630927	0.8136249	0.900954	1993.908	2047.908	1726.543	1984.769	2053.022	0.5776917	873.4314	-6598.695	921.8477	-5486.066	54.0003	-321.3646	3291.192	2805.12017	71.45725125	-88.74134242	49.17524039	-30.22617867
[truncated: 618 more rows]
[truncated: 210 more columns]
