# Supplementary material for: Improving the workflow to crack Small, Unbalanced, Noisy, but Genuine (SUNG) datasets in bioacoustics: The case of bonobo calls
Source: PLoS Comput Biol. 2023 Apr 13;19(4):e1010325. doi: 10.1371/journal.pcbi.1010325 (PMC10129004; doi:10.1371/journal.pcbi.1010325)
Supplement: S4 Text — (TXT) [file pcbi.1010325.s007.txt]

Description: Audio Recording of bonobo vocalizations
Date: 20 mai 2013
Location: Apenheul, Apeldoorn, the Netherlands
Authors: Sumir Keenan
This file is licensed under the CC-BY 4.0 Generic license. 
